# Supplementary material for: ﻿Three new species of Peroneutypa (Diatrypaceae, Xylariales) and a first record of Eutypacamelliae in China with updated description
Source: MycoKeys. 2025 Feb 28;114:213–38. doi: 10.3897/mycokeys.114.145312 (PMC11889509; doi:10.3897/mycokeys.114.145312)
Supplement: XML Treatment for Eutypa camelliae [file mycokeys.114.145312-treatment1.xml]

<!DOCTYPE tp:taxon-treatment
  PUBLIC "-//TaxonX//DTD Taxonomic Treatment Publishing DTD v0 20100105//EN" "tax-treatment-NSO.dtd">
<tp:taxon-treatment xmlns:tp="http://www.plazi.org/taxpub"><tp:treatment-meta><kwd-group><label>Taxon classification</label><kwd>
                <named-content content-type="kingdom">Fungi</named-content>
              </kwd><kwd>
                <named-content content-type="order">Xylariales</named-content>
              </kwd><kwd>
                <named-content content-type="family">Diatrypaceae</named-content>
              </kwd></kwd-group><mixed-citation publication-type="journal"><person-group><name><surname>Mao</surname><given-names>Xinying</given-names></name><name><surname>Habib</surname><given-names>Kamran</given-names></name><name><surname>Zulfiqar</surname><given-names>Rizwana</given-names></name><name><surname>Yang</surname><given-names>Hongde</given-names></name><name><surname>Kang</surname><given-names>Yingqian</given-names></name></person-group><article-title>﻿Three new species of <italic><tp:taxon-name><tp:taxon-name-part taxon-name-part-type="genus" reg="Peroneutypa">Peroneutypa</tp:taxon-name-part></tp:taxon-name></italic> (<tp:taxon-name><tp:taxon-name-part taxon-name-part-type="family">Diatrypaceae</tp:taxon-name-part></tp:taxon-name>, <tp:taxon-name><tp:taxon-name-part taxon-name-part-type="order">Xylariales</tp:taxon-name-part></tp:taxon-name>) and a first record of <italic><tp:taxon-name><tp:taxon-name-part taxon-name-part-type="genus" reg="Eutypa">Eutypa</tp:taxon-name-part><tp:taxon-name-part taxon-name-part-type="species" reg="camelliae">camelliae</tp:taxon-name-part></tp:taxon-name></italic> in China with updated description</article-title><source>MycoKeys</source><day>28</day><month>02</month><year>2025</year><volume>114</volume><fpage>213</fpage><lpage>238</lpage><pub-id pub-id-type="doi">10.3897/mycokeys.114.145312</pub-id></mixed-citation></tp:treatment-meta><tp:nomenclature><label>﻿</label><tp:taxon-name>
              <object-id xmlns:xlink="http://www.w3.org/1999/xlink" content-type="arpha" xlink:type="simple">1A39903F-4132-5229-BED1-642457447116</object-id>
              <tp:taxon-name-part taxon-name-part-type="genus" reg="Eutypa">Eutypa</tp:taxon-name-part>
              <tp:taxon-name-part taxon-name-part-type="species" reg="camelliae">camelliae</tp:taxon-name-part>
              <object-id xmlns:xlink="http://www.w3.org/1999/xlink" xlink:type="simple">Index Fungorum: IF558718</object-id>
            </tp:taxon-name><tp:taxon-authority>Samarakoon, M.C &amp; Hyde, K.D, Fungal Diversity 112 (1), 1–88 (2022)</tp:taxon-authority><xref ref-type="fig" rid="F2">Fig. 2</xref></tp:nomenclature><tp:treatment-sec sec-type="description" id="SECID0ESDDI"><title>Description.</title><p>Saprobic on a dead branch of an unknown tree. Sexual morph: Stromata 3.1–8.3 mm diam., immersed in the bark, carbonaceous, effuse, confluent into irregularly elongated shape with diffuse margins, dark grayish to dull black surface, rarely with white dots on the surface, 20–50 loculate. Ascomata 390–620 µm in height, 190–340 µm in diameter (x̄ = 530 × 260 µm, n = 10), perithecia, coated with a white powdery substance in between, vary from globose to akin to an inverted flask, Ostiole slightly raised, conspicuous, 114–128 μm wide. Peridium 13.5–25 μm thick, two-layered, outer layer dark brown of textural angular cell, inner layer hyaline of elongated cell. Paraphyses septate, 3.5–7.2 μm (x̄ = 5.6 μm, n = 20) wide, constricted at the septa, longer than asci. Asci 50–120 × 4–6.6 μm (x̄ = 77.5 × 5.4 μm, n = 30), 8–spored clavate, with a rounded to truncate apex, J- apical rings. Ascospore 4–5.8 × 1.1–1.8 μm (x̄ = 4.93 × 1.35 μm, n = 30), overlap, allantoid, slightly curved, subhyaline, smooth, aseptate, often with a guttulae at both ends. Asexual morph: undetermined.</p><fig id="F2" position="float" orientation="portrait"><object-id xmlns:xlink="http://www.w3.org/1999/xlink" content-type="doi" xlink:type="simple">10.3897/mycokeys.114.145312.figure2</object-id><object-id xmlns:xlink="http://www.w3.org/1999/xlink" content-type="zenodo_dep_id" xlink:type="simple">14955449</object-id><object-id xmlns:xlink="http://www.w3.org/1999/xlink" content-type="arpha" xlink:type="simple">23820A73-BA19-534C-85D9-ACDDF308C11B</object-id><label>Figure 2.</label><caption><p><italic><tp:taxon-name><tp:taxon-name-part taxon-name-part-type="genus" reg="Eutypa">Eutypa</tp:taxon-name-part><tp:taxon-name-part taxon-name-part-type="species" reg="camelliae">camelliae</tp:taxon-name-part></tp:taxon-name></italic><bold>a, b</bold> stromata on dead branch <bold>c</bold> cross section of a stroma showing perithecia <bold>d, e</bold> vertical sections of ascomata <bold>f</bold> ostiole <bold>g</bold> peridium <bold>h</bold> paraphyses <bold>i–k</bold> asci <bold>l, m</bold> ascospores <bold>n</bold> germinating ascospore <bold>p</bold> culture on <abbrev xmlns:xlink="http://www.w3.org/1999/xlink" xlink:title="potato dextrose agar" id="ABBRID0E5EDI" xlink:type="simple">PDA</abbrev>. Scale bars: 1 mm (<bold>a–d</bold>); 100 μm (<bold>e, f</bold>); 10 μm (<bold>i–o</bold>).</p></caption><graphic xmlns:xlink="http://www.w3.org/1999/xlink" xlink:href="mycokeys-114-213-g002.jpg" position="float" orientation="portrait" xlink:type="simple" id="oo_1270891.jpg"><uri content-type="original_file" xlink:type="simple">https://binary.pensoft.net/fig/1270891</uri></graphic></fig></tp:treatment-sec><tp:treatment-sec sec-type="description" id="SECID0ENFDI"><title>Culture characteristics.</title><p>Colonies on <abbrev xmlns:xlink="http://www.w3.org/1999/xlink" xlink:title="potato dextrose agar" id="ABBRID0ETFDI" xlink:type="simple">PDA</abbrev> reach 60 mm in diameter after seven days at 28 °C. They are cottony, moderately dense, fluffy aerial mycelium, white from above and pale yellowish from below. Mycelium is composed of branched, septate, smooth-walled, hyaline hyphae.</p></tp:treatment-sec><tp:treatment-sec sec-type="material" id="SECID0EXFDI"><title>Specimens examined.</title><p>China • Guizhou Province, Kaili City, Leigongshan State Reserve (<named-content xmlns:xlink="http://www.w3.org/1999/xlink" content-type="dwc:verbatimCoordinates" xlink:type="simple"><named-content content-type="geo-json" specific-use="{&#34;type&#34;:&#34;Point&#34;,&#34;coordinates&#34;:[108.196389,26.378611]}" id="NCID0EAGDI" xlink:type="simple">108°11'47"E, 26°22'43"N</named-content></named-content>), altitude 1664 m, on a dead branch of an unknown tree, 23 August 2023, Xin Y Mao &amp; Y.Q. Kang, LGS19 (GZAAS24-0012, KUN-HKAS133146, strain number GZCC 24-0187). GenBank accession numbers (<abbrev xmlns:xlink="http://www.w3.org/1999/xlink" xlink:title="internal transcribed spacer" id="ABBRID0EFGDI" xlink:type="simple">ITS</abbrev>: <ext-link xmlns:xlink="http://www.w3.org/1999/xlink" ext-link-type="gen" xlink:href="PP528179" xlink:type="simple">PP528179</ext-link>; <italic><abbrev xmlns:xlink="http://www.w3.org/1999/xlink" xlink:title="β-tubulin" id="ABBRID0EPGDI" xlink:type="simple">tub2</abbrev></italic>: <ext-link xmlns:xlink="http://www.w3.org/1999/xlink" ext-link-type="gen" xlink:href="PQ301429" xlink:type="simple">PQ301429</ext-link>). Guizhou Province, Libo County, MaoLan National Nature Reserve (<named-content xmlns:xlink="http://www.w3.org/1999/xlink" content-type="dwc:verbatimCoordinates" xlink:type="simple"><named-content content-type="geo-json" specific-use="{&#34;type&#34;:&#34;Point&#34;,&#34;coordinates&#34;:[108.069167,25.285556]}" id="NCID0E2GDI" xlink:type="simple">108°4'9"E, 25°17'8"N</named-content></named-content>), altitude 694 m, on dead branches of an unknown tree, 22 March 2022, Xin Y Mao &amp; Y.Q. Kang, LBML10 (GZAAS24-0013, KUN-HKAS133147; strain number GZCC 24-0188). GenBank accession numbers (<abbrev xmlns:xlink="http://www.w3.org/1999/xlink" xlink:title="internal transcribed spacer" id="ABBRID0EAHDI" xlink:type="simple">ITS</abbrev>: <ext-link xmlns:xlink="http://www.w3.org/1999/xlink" ext-link-type="gen" xlink:href="PP528182" xlink:type="simple">PP528182</ext-link>; <italic><abbrev xmlns:xlink="http://www.w3.org/1999/xlink" xlink:title="β-tubulin" id="ABBRID0EKHDI" xlink:type="simple">tub2</abbrev></italic>: <ext-link xmlns:xlink="http://www.w3.org/1999/xlink" ext-link-type="gen" xlink:href="PQ301430" xlink:type="simple">PQ301430</ext-link>).</p></tp:treatment-sec><tp:treatment-sec sec-type="notes" id="SECID0ETHDI"><title>Notes.</title><p>The sequence of our collection GZAAS24-0012 clustered with <italic><tp:taxon-name><tp:taxon-name-part taxon-name-part-type="genus" reg="Eutypa">Eutypa</tp:taxon-name-part><tp:taxon-name-part taxon-name-part-type="species" reg="camelliae">camelliae</tp:taxon-name-part></tp:taxon-name></italic> in the phylogenetic tree, and <abbrev xmlns:xlink="http://www.w3.org/1999/xlink" xlink:title="internal transcribed spacer" id="ABBRID0EEIDI" xlink:type="simple">ITS</abbrev> sequence BLAST searches also confirmed a 100% match with <italic><tp:taxon-name><tp:taxon-name-part taxon-name-part-type="genus" reg="Eutypa">E.</tp:taxon-name-part><tp:taxon-name-part taxon-name-part-type="species" reg="camelliae">camelliae</tp:taxon-name-part></tp:taxon-name></italic> (HKAS 107022). The holotype description of this species was based on immature stromata, no asci or ascospores were observed in the material and the isolates were obtained from internal tissue of the stromata (<xref ref-type="bibr" rid="B46">Samarakoon et al. 2022</xref>). Our study represents the first report of <italic><tp:taxon-name><tp:taxon-name-part taxon-name-part-type="genus" reg="Eutypa">Eutypa</tp:taxon-name-part><tp:taxon-name-part taxon-name-part-type="species" reg="camelliae">camelliae</tp:taxon-name-part></tp:taxon-name></italic> from China and provides the complete anatomical details, including mature stromata with asci and ascospores.</p></tp:treatment-sec><ref-list><ref id="B46"><mixed-citation xmlns:xlink="http://www.w3.org/1999/xlink" xlink:type="simple"><person-group><name name-style="western"><surname>Samarakoon</surname><given-names>MC</given-names></name><name name-style="western"><surname>Hyde</surname><given-names>KD</given-names></name><name name-style="western"><surname>Maharachchikumbura</surname><given-names>SS</given-names></name><name name-style="western"><surname>Stadler</surname><given-names>M</given-names></name><name name-style="western"><surname>Gareth Jones</surname><given-names>EB</given-names></name><name name-style="western"><surname>Promputtha</surname><given-names>I</given-names></name><name name-style="western"><surname>Suwannarach</surname><given-names>N</given-names></name><name name-style="western"><surname>Camporesi</surname><given-names>E</given-names></name><name name-style="western"><surname>Bulgakov</surname><given-names>TS</given-names></name><name name-style="western"><surname>Liu</surname><given-names>JK</given-names></name></person-group> (<year>2022</year>) <article-title>Taxonomy, phylogeny, molecular dating and ancestral state reconstruction of <tp:taxon-name><tp:taxon-name-part taxon-name-part-type="family">Xylariomycetidae</tp:taxon-name-part></tp:taxon-name> (<tp:taxon-name><tp:taxon-name-part taxon-name-part-type="class">Sordariomycetes</tp:taxon-name-part></tp:taxon-name>).</article-title><source>Fungal Diversity</source><volume>112</volume>(<issue>1</issue>): <fpage>1</fpage>–<lpage>88</lpage>. <ext-link xlink:href="10.1007/s13225-021-00495-5" ext-link-type="doi" xlink:type="simple">https://doi.org/10.1007/s13225-021-00495-5</ext-link></mixed-citation></ref></ref-list></tp:taxon-treatment>
