# Supplementary material for: ﻿Three new species of Peroneutypa (Diatrypaceae, Xylariales) and a first record of Eutypacamelliae in China with updated description
Source: MycoKeys. 2025 Feb 28;114:213–38. doi: 10.3897/mycokeys.114.145312 (PMC11889509; doi:10.3897/mycokeys.114.145312)
Supplement: XML Treatment for Peroneutypa guizhouensis [file mycokeys.114.145312-treatment2.xml]

<!DOCTYPE tp:taxon-treatment
  PUBLIC "-//TaxonX//DTD Taxonomic Treatment Publishing DTD v0 20100105//EN" "tax-treatment-NSO.dtd">
<tp:taxon-treatment xmlns:tp="http://www.plazi.org/taxpub"><tp:treatment-meta><kwd-group><label>Taxon classification</label><kwd>
                <named-content content-type="kingdom">Fungi</named-content>
              </kwd><kwd>
                <named-content content-type="order">Xylariales</named-content>
              </kwd><kwd>
                <named-content content-type="family">Diatrypaceae</named-content>
              </kwd></kwd-group><mixed-citation publication-type="journal"><person-group><name><surname>Mao</surname><given-names>Xinying</given-names></name><name><surname>Habib</surname><given-names>Kamran</given-names></name><name><surname>Zulfiqar</surname><given-names>Rizwana</given-names></name><name><surname>Yang</surname><given-names>Hongde</given-names></name><name><surname>Kang</surname><given-names>Yingqian</given-names></name></person-group><article-title>﻿Three new species of <italic><tp:taxon-name><tp:taxon-name-part taxon-name-part-type="genus" reg="Peroneutypa">Peroneutypa</tp:taxon-name-part></tp:taxon-name></italic> (<tp:taxon-name><tp:taxon-name-part taxon-name-part-type="family">Diatrypaceae</tp:taxon-name-part></tp:taxon-name>, <tp:taxon-name><tp:taxon-name-part taxon-name-part-type="order">Xylariales</tp:taxon-name-part></tp:taxon-name>) and a first record of <italic><tp:taxon-name><tp:taxon-name-part taxon-name-part-type="genus" reg="Eutypa">Eutypa</tp:taxon-name-part><tp:taxon-name-part taxon-name-part-type="species" reg="camelliae">camelliae</tp:taxon-name-part></tp:taxon-name></italic> in China with updated description</article-title><source>MycoKeys</source><day>28</day><month>02</month><year>2025</year><volume>114</volume><fpage>213</fpage><lpage>238</lpage><pub-id pub-id-type="doi">10.3897/mycokeys.114.145312</pub-id></mixed-citation></tp:treatment-meta><tp:nomenclature><label>﻿</label><tp:taxon-name>
              <object-id xmlns:xlink="http://www.w3.org/1999/xlink" content-type="arpha" xlink:type="simple">9FB5BF33-18F2-5610-AE41-22DCF6804E1C</object-id>
              <tp:taxon-name-part taxon-name-part-type="genus" reg="Peroneutypa">Peroneutypa</tp:taxon-name-part>
              <tp:taxon-name-part taxon-name-part-type="species" reg="guizhouensis">guizhouensis</tp:taxon-name-part>
              <object-id xmlns:xlink="http://www.w3.org/1999/xlink" xlink:type="simple">Index Fungorum: IF903236</object-id>
            </tp:taxon-name><tp:taxon-authority>X.Y. Mao, K. Habib &amp; Y.Q. Kang</tp:taxon-authority><tp:taxon-status xmlns:xlink="http://www.w3.org/1999/xlink" xlink:type="simple">sp. nov.</tp:taxon-status><xref ref-type="fig" rid="F3">Fig. 3</xref></tp:nomenclature><tp:treatment-sec sec-type="etymology" id="SECID0EPKDI"><title>Etymology.</title><p>The epithet refers to the name of the province from where the samples were collected.</p></tp:treatment-sec><tp:treatment-sec sec-type="material" id="SECID0EUKDI"><title>Type.</title><p>China • Guizhou Province, Guiyang City, Panlongshan Forest Park. (<named-content xmlns:xlink="http://www.w3.org/1999/xlink" content-type="dwc:verbatimCoordinates" xlink:type="simple"><named-content content-type="geo-json" specific-use="{&#34;type&#34;:&#34;Point&#34;,&#34;coordinates&#34;:[106.821667,26.749444]}" id="NCID0E4KDI" xlink:type="simple">106°49'18"E, 26°44'58"N</named-content></named-content>), altitude 1242.1 m, on branch of an unidentified plant, 8 June 2024. Xin Y Mao &amp; Y.Q. Kang, PLS29 (Holotype GZAAS24-0087; ex-type cultures GZCC 24-0296; Isotype <named-content xmlns:xlink="http://www.w3.org/1999/xlink" content-type="dwc:institutional_code" xlink:title="Cryptogams Herbarium of the Kunming Institute of Botany, the Chinese Academy of Sciences" xlink:href="http://grbio.org/institution/kunming-institute-botany-chinese-academy-sciences" xlink:type="simple">KUN-HKAS</named-content> 145344). GenBank accession numbers (<abbrev xmlns:xlink="http://www.w3.org/1999/xlink" xlink:title="internal transcribed spacer" id="ABBRID0EHLDI" xlink:type="simple">ITS</abbrev>: <ext-link xmlns:xlink="http://www.w3.org/1999/xlink" ext-link-type="gen" xlink:href="PQ878089" xlink:type="simple">PQ878089</ext-link>; <italic><abbrev xmlns:xlink="http://www.w3.org/1999/xlink" xlink:title="β-tubulin" id="ABBRID0ERLDI" xlink:type="simple">tub2</abbrev></italic>: <ext-link xmlns:xlink="http://www.w3.org/1999/xlink" ext-link-type="gen" xlink:href="PQ876910" xlink:type="simple">PQ876910</ext-link>).</p></tp:treatment-sec><tp:treatment-sec sec-type="description" id="SECID0E1LDI"><title>Description.</title><p>Saprobic on dead branches of an unidentified plant. Sexual morph: Stromata 0.5–1.5 mm in diameter, immersed in the host surface, ostiolar canals protruding through the bark, poorly developed, solitary, rarely gregarious, 1–4 locules, usually two, arranged irregularly, dark brown to black, glabrous, circular to irregular in shape, Ascomata (excluding neck) perithecia 400–720 μm high, 400–600 µm diam. (x̄ = 650 × 400 μm, n = 20), immersed in a stroma, black, globose to sub-globose, each has an individual ostiole with a long neck. Ostiolar canals: erumpent, smooth, 300–570 (x̄ = 435 μm) in length, cylindrical, smooth, curved at the apex. Peridium 48–56 μm (x̄ = 52.4 μm) thick, composed of two layers, outer layer dark brown to black, cells thick-walled, texture angularis, inner layers hyaline, cells flattened. Paraphyses 3–5.8 μm (x̄ = 4.9 μm, n = 20) wide, wider at the base, long, septate, smooth-walled. Asci 16–33 × 3.6–6.8 μm (x̄ = 24.1 × 5.0 μm, n = 30), unitunicate, 8-spored, clavate, apically truncates, with a J- apical ring. Ascospore 2.2–4.7 × 1.1–1.8 μm (x̄ = 3.3 × 1.4 μm, n = 30), overlapping, allantoid, subhyaline, smooth, aseptate, strongly curved, with 1–2 small guttules. Asexual morph: undetermined.</p><fig id="F3" position="float" orientation="portrait"><object-id xmlns:xlink="http://www.w3.org/1999/xlink" content-type="doi" xlink:type="simple">10.3897/mycokeys.114.145312.figure3</object-id><object-id xmlns:xlink="http://www.w3.org/1999/xlink" content-type="zenodo_dep_id" xlink:type="simple">14955451</object-id><object-id xmlns:xlink="http://www.w3.org/1999/xlink" content-type="arpha" xlink:type="simple">131D9BB9-F201-518F-A7C2-96F7A5CA7928</object-id><label>Figure 3.</label><caption><p><italic><tp:taxon-name><tp:taxon-name-part taxon-name-part-type="genus" reg="Peroneutypa">Peroneutypa</tp:taxon-name-part><tp:taxon-name-part taxon-name-part-type="species" reg="guizhouensis">guizhouensis</tp:taxon-name-part></tp:taxon-name></italic> (Holotype GZAAS24-0087) <bold>a–c</bold> stromata surface view <bold>d</bold> vertical section of ascomata <bold>e</bold> ostiole <bold>f</bold> peridium <bold>g</bold> paraphyses <bold>h</bold> numerous ascospores <bold>i-j</bold> asci <bold>k, l</bold> ascospores <bold>m</bold> germinating ascospore <bold>n</bold> culture on <abbrev xmlns:xlink="http://www.w3.org/1999/xlink" xlink:title="potato dextrose agar" id="ABBRID0EGNDI" xlink:type="simple">PDA</abbrev>. Scale bars: 1 mm (<bold>a–d</bold>); 100 μm (<bold>e–g</bold>); 10 μm (<bold>h–o</bold>).</p></caption><graphic xmlns:xlink="http://www.w3.org/1999/xlink" xlink:href="mycokeys-114-213-g003.jpg" position="float" orientation="portrait" xlink:type="simple" id="oo_1270892.jpg"><uri content-type="original_file" xlink:type="simple">https://binary.pensoft.net/fig/1270892</uri></graphic></fig></tp:treatment-sec><tp:treatment-sec sec-type="description" id="SECID0EVNDI"><title>Culture characteristics.</title><p>Colonies growing fast on <abbrev xmlns:xlink="http://www.w3.org/1999/xlink" xlink:title="potato dextrose agar" id="ABBRID0E2NDI" xlink:type="simple">PDA</abbrev>, reach 55 mm in 1 week at 28 °C, effuse, thin towards the edge, from above at first white, becoming dirty white at the edge after 2 weeks, from below brownish at the center, the rest white.</p></tp:treatment-sec><tp:treatment-sec sec-type="material" id="SECID0E6NDI"><title>Additional specimens examined.</title><p>China • Guizhou Province, Zunyi county, Dashahe Natural Reserve (<named-content xmlns:xlink="http://www.w3.org/1999/xlink" content-type="dwc:verbatimCoordinates" xlink:type="simple"><named-content content-type="geo-json" specific-use="{&#34;type&#34;:&#34;Point&#34;,&#34;coordinates&#34;:[107.571944,29.125556]}" id="NCID0EIODI" xlink:type="simple">107°34'19"E, 29°7'32"N</named-content></named-content>) altitude: 1900 m, on branches of an unidentified plant, 26 April 2024; Xin Y Mao &amp; Y.Q. Kang, XHP01 (Paratype GZAAS24-0088, Isotype <named-content xmlns:xlink="http://www.w3.org/1999/xlink" content-type="dwc:institutional_code" xlink:title="Cryptogams Herbarium of the Kunming Institute of Botany, the Chinese Academy of Sciences" xlink:href="http://grbio.org/institution/kunming-institute-botany-chinese-academy-sciences" xlink:type="simple">KUN-HKAS</named-content> 145343, ex-paratype cultures GZCC 24-0297).). GenBank accession numbers (<abbrev xmlns:xlink="http://www.w3.org/1999/xlink" xlink:title="internal transcribed spacer" id="ABBRID0ESODI" xlink:type="simple">ITS</abbrev>: <ext-link xmlns:xlink="http://www.w3.org/1999/xlink" ext-link-type="gen" xlink:href="PQ878090" xlink:type="simple">PQ878090</ext-link>; <italic><abbrev xmlns:xlink="http://www.w3.org/1999/xlink" xlink:title="β-tubulin" id="ABBRID0E3ODI" xlink:type="simple">tub2</abbrev></italic>: <ext-link xmlns:xlink="http://www.w3.org/1999/xlink" ext-link-type="gen" xlink:href="PQ876911" xlink:type="simple">PQ876911</ext-link>).</p></tp:treatment-sec><tp:treatment-sec sec-type="notes" id="SECID0EFPDI"><title>Notes.</title><p><italic><tp:taxon-name><tp:taxon-name-part taxon-name-part-type="genus" reg="Peroneutypa">Peroneutypa</tp:taxon-name-part><tp:taxon-name-part taxon-name-part-type="species" reg="guizhouensis">guizhouensis</tp:taxon-name-part></tp:taxon-name></italic> is morphologically and phylogenetically like <italic><tp:taxon-name><tp:taxon-name-part taxon-name-part-type="genus" reg="Peroneutypa">P.</tp:taxon-name-part><tp:taxon-name-part taxon-name-part-type="species" reg="hainanensis">hainanensis</tp:taxon-name-part></tp:taxon-name></italic>, mainly due to its strongly curved ascospores. However, <italic><tp:taxon-name><tp:taxon-name-part taxon-name-part-type="genus" reg="Peroneutypa">P.</tp:taxon-name-part><tp:taxon-name-part taxon-name-part-type="species" reg="guizhouensis">guizhouensis</tp:taxon-name-part></tp:taxon-name></italic> can be distinguished by its longer ostiolar necks (300–570 μm vs. 105–420 μm), smaller asci (16–33 μm in length, x̄ = 24.1 × 5.0 μm vs. 28.5–40 μm, x̄ = 33.5 × 5.5 μm), and significantly smaller ascospores (2.2–4.7 × 1.1–1.8 μm vs. 5.0–7.3 × 1–2 μm) (<xref ref-type="bibr" rid="B27">Li et al. 2023</xref>).</p><p>In addition to <italic><tp:taxon-name><tp:taxon-name-part taxon-name-part-type="genus" reg="Peroneutypa">Peroneutypa</tp:taxon-name-part><tp:taxon-name-part taxon-name-part-type="species" reg="hainanensis">hainanensis</tp:taxon-name-part></tp:taxon-name></italic>, <italic><tp:taxon-name><tp:taxon-name-part taxon-name-part-type="genus" reg="Peroneutypa">P.</tp:taxon-name-part><tp:taxon-name-part taxon-name-part-type="species" reg="guizhouensis">guizhouensis</tp:taxon-name-part></tp:taxon-name></italic> shares similarities with <italic><tp:taxon-name><tp:taxon-name-part taxon-name-part-type="genus" reg="Peroneutypa">P.</tp:taxon-name-part><tp:taxon-name-part taxon-name-part-type="species" reg="diminutiasca">diminutiasca</tp:taxon-name-part></tp:taxon-name></italic>, <italic><tp:taxon-name><tp:taxon-name-part taxon-name-part-type="genus" reg="Peroneutypa">P.</tp:taxon-name-part><tp:taxon-name-part taxon-name-part-type="species" reg="curvispora">curvispora</tp:taxon-name-part></tp:taxon-name></italic>, and <italic><tp:taxon-name><tp:taxon-name-part taxon-name-part-type="genus" reg="Peroneutypa">P.</tp:taxon-name-part><tp:taxon-name-part taxon-name-part-type="species" reg="qianensis">qianensis</tp:taxon-name-part></tp:taxon-name></italic> due to its strongly curved ascospores.</p><p>Compared to <italic><tp:taxon-name><tp:taxon-name-part taxon-name-part-type="genus" reg="Peroneutypa">P.</tp:taxon-name-part><tp:taxon-name-part taxon-name-part-type="species" reg="diminutiasca">diminutiasca</tp:taxon-name-part></tp:taxon-name></italic>, <italic><tp:taxon-name><tp:taxon-name-part taxon-name-part-type="genus" reg="Peroneutypa">P.</tp:taxon-name-part><tp:taxon-name-part taxon-name-part-type="species" reg="guizhouensis">guizhouensis</tp:taxon-name-part></tp:taxon-name></italic> has significantly longer ostiolar necks (300–570 μm vs. 105–280 μm), a thicker peridium (48–56 μm vs. 15–32 μm), and smaller ascospores (2.2–4.7 × 1.1–1.8 μm vs. 3.1–5.9 × 1.3–2.2 μm) (<xref ref-type="bibr" rid="B52">Shang et al. 2018</xref>). <italic><tp:taxon-name><tp:taxon-name-part taxon-name-part-type="genus" reg="Peroneutypa">Peroneutypa</tp:taxon-name-part><tp:taxon-name-part taxon-name-part-type="species" reg="curvispora">curvispora</tp:taxon-name-part></tp:taxon-name></italic> differs from <italic><tp:taxon-name><tp:taxon-name-part taxon-name-part-type="genus" reg="Peroneutypa">P.</tp:taxon-name-part><tp:taxon-name-part taxon-name-part-type="species" reg="guizhouensis">guizhouensis</tp:taxon-name-part></tp:taxon-name></italic> in having much longer ostiolar necks (400–800 μm vs. 300–570 μm), smaller asci (9–16.5 × 4–6 μm vs. 16–33 μm), and the absence of paraphyses (vs. present) (<xref ref-type="bibr" rid="B9">de Almeida et al. 2016</xref>).</p><p>Compared to <italic><tp:taxon-name><tp:taxon-name-part taxon-name-part-type="genus" reg="Peroneutypa">P.</tp:taxon-name-part><tp:taxon-name-part taxon-name-part-type="species" reg="qianensis">qianensis</tp:taxon-name-part></tp:taxon-name></italic>, <italic><tp:taxon-name><tp:taxon-name-part taxon-name-part-type="genus" reg="Peroneutypa">P.</tp:taxon-name-part><tp:taxon-name-part taxon-name-part-type="species" reg="guizhouensis">guizhouensis</tp:taxon-name-part></tp:taxon-name></italic> differs in having longer ostiolar necks (300–570 μm vs. 105–420 μm), larger asci (16–33 × 3.6–6.8 vs. 16.5–20.5 × 4–6 μm), and smaller ascospores (2.2–4.7 × 1.1–1.8 μm vs. 4.5–6.3 × 1.5–0.3 μm) and presence of paraphyses (vs. lack) (<xref ref-type="bibr" rid="B27">Li et al. 2023</xref>).</p><p>These morphological differences (Table <xref ref-type="table" rid="T2">2</xref>), combined with phylogenetic evidence, highlight the distinctiveness of <italic><tp:taxon-name><tp:taxon-name-part taxon-name-part-type="genus" reg="Peroneutypa">P.</tp:taxon-name-part><tp:taxon-name-part taxon-name-part-type="species" reg="guizhouensis">guizhouensis</tp:taxon-name-part></tp:taxon-name></italic> and confirm its status as a new species.</p><table-wrap id="T2" position="float" orientation="portrait"><label>Table 2.</label><caption><p>Comparison of new taxa with closely related species.</p></caption><table id="TID0ELMEK" rules="all"><tbody><tr><th rowspan="1" colspan="1">Species</th><th rowspan="1" colspan="1">Stromata (mm wide)</th><th rowspan="1" colspan="1">Ascomata (µm)</th><th rowspan="1" colspan="1">Ostiolar canal (µm)</th><th rowspan="1" colspan="1">Peridium (µm)</th><th rowspan="1" colspan="1">Paraphyses (μm)</th><th rowspan="1" colspan="1">Asci (µm)</th><th rowspan="1" colspan="1">Ascospores (µm)</th><th rowspan="1" colspan="1">Country</th><th rowspan="1" colspan="1">Host</th><th rowspan="1" colspan="1">References</th></tr><tr><td rowspan="1" colspan="1">
                      <bold>
                        <italic>
                          <tp:taxon-name><tp:taxon-name-part taxon-name-part-type="genus" reg="Peroneutypa">P.</tp:taxon-name-part><tp:taxon-name-part taxon-name-part-type="species" reg="guizhouensis">guizhouensis</tp:taxon-name-part></tp:taxon-name>
                        </italic>
                      </bold>
                    </td><td rowspan="1" colspan="1">0.5–1.5</td><td rowspan="1" colspan="1">400–720 × 400–600</td><td rowspan="1" colspan="1">300–570 long</td><td rowspan="1" colspan="1">48–56</td><td rowspan="1" colspan="1">3–5.5</td><td rowspan="1" colspan="1">16–33 × 3.6–6.8, J– apical ring, short pedicellate</td><td rowspan="1" colspan="1">2.2–4.7 × 1.1–1.8, strongly curved</td><td rowspan="1" colspan="1">China</td><td rowspan="1" colspan="1">Unknown tree branch</td><td rowspan="1" colspan="1">This Paper</td></tr><tr><td rowspan="1" colspan="1">
                      <bold>
                        <italic>
                          <tp:taxon-name><tp:taxon-name-part taxon-name-part-type="genus" reg="Peroneutypa">P.</tp:taxon-name-part><tp:taxon-name-part taxon-name-part-type="species" reg="wanfenglinensis">wanfenglinensis</tp:taxon-name-part></tp:taxon-name>
                        </italic>
                      </bold>
                    </td><td rowspan="1" colspan="1">1.9–2.5</td><td rowspan="1" colspan="1">330–620 × 280–520</td><td rowspan="1" colspan="1">120–140 long</td><td rowspan="1" colspan="1">20–45</td><td rowspan="1" colspan="1">3.5–6</td><td rowspan="1" colspan="1">20–30.5 × 3–5, J– apical ring, long pedicellate</td><td rowspan="1" colspan="1">3–4.2 × 1–2, slightly curved</td><td rowspan="1" colspan="1">China</td><td rowspan="1" colspan="1">
                      <italic>
                        <tp:taxon-name><tp:taxon-name-part taxon-name-part-type="genus" reg="Betula">Betula</tp:taxon-name-part><tp:taxon-name-part taxon-name-part-type="species" reg="platyphylla">platyphylla</tp:taxon-name-part></tp:taxon-name>
                      </italic>
                    </td><td rowspan="1" colspan="1">This Paper</td></tr><tr><td rowspan="1" colspan="1">
                      <bold>
                        <italic>
                          <tp:taxon-name><tp:taxon-name-part taxon-name-part-type="genus" reg="Peroneutypa">P.</tp:taxon-name-part><tp:taxon-name-part taxon-name-part-type="species" reg="zhujiashanesis">zhujiashanesis</tp:taxon-name-part></tp:taxon-name>
                        </italic>
                      </bold>
                    </td><td rowspan="1" colspan="1">1–2.8</td><td rowspan="1" colspan="1">550–910 × 400–570 µm</td><td rowspan="1" colspan="1">50–145 long</td><td rowspan="1" colspan="1">24–42</td><td rowspan="1" colspan="1">3.5–6</td><td rowspan="1" colspan="1">23–31 × 3.5–7, J– apical ring, long pedicellate</td><td rowspan="1" colspan="1">3.5–5 × 1–1.5, slightly curved</td><td rowspan="1" colspan="1">China</td><td rowspan="1" colspan="1">Unknown tree branch</td><td rowspan="1" colspan="1">This Paper</td></tr><tr><td rowspan="1" colspan="1">
                      <bold>
                        <italic>
                          <tp:taxon-name><tp:taxon-name-part taxon-name-part-type="genus" reg="Peroneutypa">P.</tp:taxon-name-part><tp:taxon-name-part taxon-name-part-type="species" reg="indica">indica</tp:taxon-name-part></tp:taxon-name>
                        </italic>
                      </bold>
                    </td><td rowspan="1" colspan="1">N/A</td><td rowspan="1" colspan="1">375 × 202</td><td rowspan="1" colspan="1">100–350 long,</td><td rowspan="1" colspan="1">15–35</td><td rowspan="1" colspan="1">1–2</td><td rowspan="1" colspan="1">42 × 3.5, short pedicellate, J– apical ring</td><td rowspan="1" colspan="1">5.5 × 1.3, slightly curved</td><td rowspan="1" colspan="1">India</td><td rowspan="1" colspan="1">
                      <italic>
                        <tp:taxon-name><tp:taxon-name-part taxon-name-part-type="genus" reg="Suaeda">Suaeda</tp:taxon-name-part><tp:taxon-name-part taxon-name-part-type="species" reg="monoica">monoica</tp:taxon-name-part></tp:taxon-name>
                      </italic>
                    </td><td rowspan="1" colspan="1">
                      <xref ref-type="bibr" rid="B8">Dayarathne et al. 2020</xref>
                    </td></tr><tr><td rowspan="1" colspan="1">
                      <bold>
                        <italic>
                          <tp:taxon-name><tp:taxon-name-part taxon-name-part-type="genus" reg="Peroneutypa">P.</tp:taxon-name-part><tp:taxon-name-part taxon-name-part-type="species" reg="curvispora">curvispora</tp:taxon-name-part></tp:taxon-name>
                        </italic>
                      </bold>
                    </td><td rowspan="1" colspan="1">0.6–3</td><td rowspan="1" colspan="1">300–700</td><td rowspan="1" colspan="1">400–800 long</td><td rowspan="1" colspan="1">N/A</td><td rowspan="1" colspan="1">Absent</td><td rowspan="1" colspan="1">9–16.5 × 4–6, long pedicellate</td><td rowspan="1" colspan="1">3–5 × 1–2, strongly curved</td><td rowspan="1" colspan="1">Brazil</td><td rowspan="1" colspan="1">Unidentified plant</td><td rowspan="1" colspan="1">
                      <xref ref-type="bibr" rid="B9">de Almeida et al. (2016)</xref>
                    </td></tr><tr><td rowspan="1" colspan="1">
                      <bold>
                        <italic>
                          <tp:taxon-name><tp:taxon-name-part taxon-name-part-type="genus" reg="Peroneutypa">P.</tp:taxon-name-part><tp:taxon-name-part taxon-name-part-type="species" reg="diminutiasca">diminutiasca</tp:taxon-name-part></tp:taxon-name>
                        </italic>
                      </bold>
                    </td><td rowspan="1" colspan="1">1.2–1.4</td><td rowspan="1" colspan="1">75–220 × 99–340</td><td rowspan="1" colspan="1">193 × 48</td><td rowspan="1" colspan="1">15–32</td><td rowspan="1" colspan="1">4–7</td><td rowspan="1" colspan="1">12–33 × 2.8–5, J− apical ring, long pedicellate,</td><td rowspan="1" colspan="1">4.2 × 1.7 µm, slight to moderately curved</td><td rowspan="1" colspan="1">China, Thailand</td><td rowspan="1" colspan="1">Unidentified wood</td><td rowspan="1" colspan="1"><xref ref-type="bibr" rid="B52">Shang et al. 2018</xref>; <xref ref-type="bibr" rid="B13">Du et al. 2022</xref></td></tr><tr><td rowspan="1" colspan="1">
                      <bold>
                        <italic>
                          <tp:taxon-name><tp:taxon-name-part taxon-name-part-type="genus" reg="Peroneutypa">P.</tp:taxon-name-part><tp:taxon-name-part taxon-name-part-type="species" reg="hainanensis">hainanensis</tp:taxon-name-part></tp:taxon-name>
                        </italic>
                      </bold>
                    </td><td rowspan="1" colspan="1">0.4–0.7</td><td rowspan="1" colspan="1">350–600 × 130–300</td><td rowspan="1" colspan="1">105–420 × 80–120</td><td rowspan="1" colspan="1">45–65</td><td rowspan="1" colspan="1">N/A</td><td rowspan="1" colspan="1">28.5–40 × 3.5–6.5, J− apical ring</td><td rowspan="1" colspan="1">5.0–7.3 × 1–2, strongly curved</td><td rowspan="1" colspan="1">China</td><td rowspan="1" colspan="1">Unidentified plant</td><td rowspan="1" colspan="1">
                      <xref ref-type="bibr" rid="B27">Li et al. 2023</xref>
                    </td></tr><tr><td rowspan="1" colspan="1">
                      <bold>
                        <italic>
                          <tp:taxon-name><tp:taxon-name-part taxon-name-part-type="genus" reg="Peroneutypa">P.</tp:taxon-name-part><tp:taxon-name-part taxon-name-part-type="species" reg="kochiana">kochiana</tp:taxon-name-part></tp:taxon-name>
                        </italic>
                      </bold>
                    </td><td rowspan="1" colspan="1">N/A</td><td rowspan="1" colspan="1">150</td><td rowspan="1" colspan="1">Neck not prominent</td><td rowspan="1" colspan="1">N/A</td><td rowspan="1" colspan="1">N/A</td><td rowspan="1" colspan="1">18–28 long, J+ apical ring</td><td rowspan="1" colspan="1">4.5–6 × 1.5–2 slightly curved</td><td rowspan="1" colspan="1">Russia, Spain</td><td rowspan="1" colspan="1">
                      <italic>
                        <tp:taxon-name><tp:taxon-name-part taxon-name-part-type="genus" reg="Atriplex">Atriplex</tp:taxon-name-part><tp:taxon-name-part taxon-name-part-type="species" reg="halimus">halimus</tp:taxon-name-part></tp:taxon-name>
                      </italic>
                    </td><td rowspan="1" colspan="1"><xref ref-type="bibr" rid="B1">Acero et al. 2004</xref>; <xref ref-type="bibr" rid="B4">Carmarán et al. 2006</xref></td></tr><tr><td rowspan="1" colspan="1">
                      <bold>
                        <italic>
                          <tp:taxon-name><tp:taxon-name-part taxon-name-part-type="genus" reg="Peroneutypa">P.</tp:taxon-name-part><tp:taxon-name-part taxon-name-part-type="species" reg="leucaenae">leucaenae</tp:taxon-name-part></tp:taxon-name>
                        </italic>
                      </bold>
                    </td><td rowspan="1" colspan="1">N/A</td><td rowspan="1" colspan="1">655 × 525</td><td rowspan="1" colspan="1">275–350 long</td><td rowspan="1" colspan="1">22–43</td><td rowspan="1" colspan="1">3.2–7 wide, septate</td><td rowspan="1" colspan="1">33 × 4.2, J+ apical ring, long pedicellate</td><td rowspan="1" colspan="1">2.9–3.7 × 0.9–1.3 slightly curved</td><td rowspan="1" colspan="1">Thailand</td><td rowspan="1" colspan="1">
                      <italic>
                        <tp:taxon-name><tp:taxon-name-part taxon-name-part-type="genus" reg="Leucaena">Leucaena</tp:taxon-name-part><tp:taxon-name-part taxon-name-part-type="species" reg="leucocephala">leucocephala</tp:taxon-name-part></tp:taxon-name>
                      </italic>
                    </td><td rowspan="1" colspan="1">
                      <xref ref-type="bibr" rid="B46">Samarakoon et al. 2022</xref>
                    </td></tr><tr><td rowspan="1" colspan="1">
                      <bold>
                        <italic>
                          <tp:taxon-name><tp:taxon-name-part taxon-name-part-type="genus" reg="Peroneutypa">P.</tp:taxon-name-part><tp:taxon-name-part taxon-name-part-type="species" reg="qianensis">qianensis</tp:taxon-name-part></tp:taxon-name>
                        </italic>
                      </bold>
                    </td><td rowspan="1" colspan="1">1.5–2</td><td rowspan="1" colspan="1">320–540 × 175–290</td><td rowspan="1" colspan="1">105–420 × 80–120</td><td rowspan="1" colspan="1">45–65</td><td rowspan="1" colspan="1">N/A</td><td rowspan="1" colspan="1">16.5–20.5 × 4–6, J− apical ring</td><td rowspan="1" colspan="1">4.5–6.3 × 1.5–0.3, slightly curved</td><td rowspan="1" colspan="1">China</td><td rowspan="1" colspan="1">Unidentified plant</td><td rowspan="1" colspan="1">
                      <xref ref-type="bibr" rid="B27">Li et al. 2023</xref>
                    </td></tr></tbody></table></table-wrap></tp:treatment-sec><ref-list><ref id="B27"><mixed-citation xmlns:xlink="http://www.w3.org/1999/xlink" xlink:type="simple"><person-group><name name-style="western"><surname>Li</surname><given-names>QR</given-names></name><name name-style="western"><surname>Long</surname><given-names>SH</given-names></name><name name-style="western"><surname>Lin</surname><given-names>Y</given-names></name><name name-style="western"><surname>Wijayawardene</surname><given-names>NN</given-names></name><name name-style="western"><surname>Kang</surname><given-names>JC</given-names></name><name name-style="western"><surname>Kumla</surname><given-names>J</given-names></name></person-group> (<year>2023</year>) Diversity, morphology, and molecular phylogeny of <tp:taxon-name><tp:taxon-name-part taxon-name-part-type="family">Diatrypaceae</tp:taxon-name-part></tp:taxon-name> from southern China. Frontiers in Microbiology 14: 1140190. <ext-link xlink:href="10.3389/fmicb.2023.1140190" ext-link-type="doi" xlink:type="simple">https://doi.org/10.3389/fmicb.2023.1140190</ext-link></mixed-citation></ref><ref id="B52"><mixed-citation xmlns:xlink="http://www.w3.org/1999/xlink" xlink:type="simple"><person-group><name name-style="western"><surname>Shang</surname><given-names>QJ</given-names></name><name name-style="western"><surname>Hyde</surname><given-names>KD</given-names></name><name name-style="western"><surname>Jeewon</surname><given-names>R</given-names></name><name name-style="western"><surname>Khan</surname><given-names>S</given-names></name><name name-style="western"><surname>Promputtha</surname><given-names>I</given-names></name><name name-style="western"><surname>Phillips</surname><given-names>AJL</given-names></name></person-group> (<year>2018</year>) <article-title>Morpho-molecular characterization of <italic><tp:taxon-name><tp:taxon-name-part taxon-name-part-type="genus">Peroneutypa</tp:taxon-name-part></tp:taxon-name></italic> (<tp:taxon-name><tp:taxon-name-part taxon-name-part-type="family">Diatrypaceae</tp:taxon-name-part></tp:taxon-name>, <tp:taxon-name><tp:taxon-name-part taxon-name-part-type="order">Xylariales</tp:taxon-name-part></tp:taxon-name>) with two novel species from Thailand.</article-title><source>Phytotaxa</source><volume>356</volume>(<issue>1</issue>): <fpage>1</fpage>–<lpage>8</lpage>. <ext-link xlink:href="10.11646/phytotaxa.356.1.1" ext-link-type="doi" xlink:type="simple">https://doi.org/10.11646/phytotaxa.356.1.1</ext-link></mixed-citation></ref><ref id="B9"><mixed-citation xmlns:xlink="http://www.w3.org/1999/xlink" xlink:type="simple"><person-group><name name-style="western"><surname>de Almeida</surname><given-names>DAC</given-names></name><name name-style="western"><surname>Gusmão</surname><given-names>LFP</given-names></name><name name-style="western"><surname>Miller</surname><given-names>AN</given-names></name></person-group> (<year>2016</year>) <article-title>Taxonomy and molecular phylogeny of <tp:taxon-name><tp:taxon-name-part taxon-name-part-type="family">Diatrypaceae</tp:taxon-name-part></tp:taxon-name> (<tp:taxon-name><tp:taxon-name-part taxon-name-part-type="phylum">Ascomycota</tp:taxon-name-part></tp:taxon-name>, <tp:taxon-name><tp:taxon-name-part taxon-name-part-type="order">Xylariales</tp:taxon-name-part></tp:taxon-name>) species from the Brazilian semi-arid region, including four new species.</article-title><source>Mycological Progress</source><volume>15</volume>(<issue>6</issue>): <fpage>1</fpage>–<lpage>27</lpage>. <ext-link xlink:href="10.1007/s11557-016-1194-8" ext-link-type="doi" xlink:type="simple">https://doi.org/10.1007/s11557-016-1194-8</ext-link></mixed-citation></ref><ref id="B8"><mixed-citation xmlns:xlink="http://www.w3.org/1999/xlink" xlink:type="simple"><person-group><name name-style="western"><surname>Dayarathne</surname><given-names>MC</given-names></name><name name-style="western"><surname>Wanasinghe</surname><given-names>DN</given-names></name><name name-style="western"><surname>Devadatha</surname><given-names>B</given-names></name><name name-style="western"><surname>Abeywickrama</surname><given-names>P</given-names></name><name name-style="western"><surname>Jones</surname><given-names>EG</given-names></name><name name-style="western"><surname>Chomnunti</surname><given-names>P</given-names></name><name name-style="western"><surname>Sarma</surname><given-names>VV</given-names></name><name name-style="western"><surname>Hyde</surname><given-names>KD</given-names></name><name name-style="western"><surname>Lumyong</surname><given-names>S</given-names></name><name name-style="western"><surname>McKenzie</surname><given-names>EH</given-names></name></person-group> (<year>2020</year>) <article-title>Modern taxonomic approaches to identifying diatrypaceous fungi from marine habitats, with a novel genus <italic><tp:taxon-name><tp:taxon-name-part taxon-name-part-type="genus">Halocryptovalsa</tp:taxon-name-part></tp:taxon-name></italic> Dayarathne and K.D. Hyde, gen. nov. Cryptogamie.</article-title><source>Mycologie</source><volume>41</volume>(<issue>3</issue>): <fpage>21</fpage>–<lpage>67</lpage>. <ext-link xlink:href="10.5252/cryptogamie-mycologie2020v41a3" ext-link-type="doi" xlink:type="simple">https://doi.org/10.5252/cryptogamie-mycologie2020v41a3</ext-link></mixed-citation></ref><ref id="B13"><mixed-citation xmlns:xlink="http://www.w3.org/1999/xlink" xlink:type="simple"><person-group><name name-style="western"><surname>Du</surname><given-names>TY</given-names></name><name name-style="western"><surname>Karunarathna</surname><given-names>SC</given-names></name><name name-style="western"><surname>Zhang</surname><given-names>X</given-names></name><name name-style="western"><surname>Dai</surname><given-names>DQ</given-names></name><name name-style="western"><surname>Gao</surname><given-names>Y</given-names></name><name name-style="western"><surname>Mapook</surname><given-names>A</given-names></name><name name-style="western"><surname>Tibpromma</surname><given-names>S</given-names></name></person-group> (<year>2022</year>) <article-title>Morphology and multigene phylogeny revealed <italic><tp:taxon-name><tp:taxon-name-part taxon-name-part-type="genus">Peroneutypa</tp:taxon-name-part><tp:taxon-name-part taxon-name-part-type="species">aquilariae</tp:taxon-name-part></tp:taxon-name></italic> sp. nov. (<tp:taxon-name><tp:taxon-name-part taxon-name-part-type="family">Diatrypaceae</tp:taxon-name-part></tp:taxon-name>, <tp:taxon-name><tp:taxon-name-part taxon-name-part-type="order">Xylariales</tp:taxon-name-part></tp:taxon-name>) from <italic><tp:taxon-name><tp:taxon-name-part taxon-name-part-type="genus">Aquilaria</tp:taxon-name-part><tp:taxon-name-part taxon-name-part-type="species">sinensis</tp:taxon-name-part></tp:taxon-name></italic> in Yunnan Province, China.</article-title><source>Studies in <tp:taxon-name><tp:taxon-name-part taxon-name-part-type="kingdom">Fungi</tp:taxon-name-part></tp:taxon-name></source><volume>7</volume>(<issue>1</issue>): <fpage>18</fpage>. <ext-link xlink:href="10.48130/SIF-2022-0018" ext-link-type="doi" xlink:type="simple">https://doi.org/10.48130/SIF-2022-0018</ext-link></mixed-citation></ref><ref id="B1"><mixed-citation xmlns:xlink="http://www.w3.org/1999/xlink" xlink:type="simple"><person-group><name name-style="western"><surname>Acero</surname><given-names>FJ</given-names></name><name name-style="western"><surname>González</surname><given-names>V</given-names></name><name name-style="western"><surname>Sánchez-Ballesteros</surname><given-names>J</given-names></name><name name-style="western"><surname>Rubio</surname><given-names>V</given-names></name><name name-style="western"><surname>Checa</surname><given-names>J</given-names></name><name name-style="western"><surname>Bills</surname><given-names>GF</given-names></name><name name-style="western"><surname>Diederich</surname><given-names>P</given-names></name><name name-style="western"><surname>Rupcic</surname><given-names>Z</given-names></name></person-group> (<year>2004</year>) <article-title>Molecular phylogenetic studies on the <tp:taxon-name><tp:taxon-name-part taxon-name-part-type="family">Diatrypaceae</tp:taxon-name-part></tp:taxon-name> based on rDNA-ITS sequences.</article-title><source>Mycologia</source><volume>96</volume>(<issue>2</issue>): <fpage>249</fpage>–<lpage>259</lpage>. <ext-link xlink:href="10.1080/15572536.2005.11832975" ext-link-type="doi" xlink:type="simple">https://doi.org/10.1080/15572536.2005.11832975</ext-link></mixed-citation></ref><ref id="B4"><mixed-citation xmlns:xlink="http://www.w3.org/1999/xlink" xlink:type="simple"><person-group><name name-style="western"><surname>Carmarán</surname><given-names>CC</given-names></name><name name-style="western"><surname>Romero</surname><given-names>AI</given-names></name><name name-style="western"><surname>Giussani</surname><given-names>LM</given-names></name></person-group> (<year>2006</year>) <article-title>An approach towards a new phylogenetic classification in <tp:taxon-name><tp:taxon-name-part taxon-name-part-type="family">Diatrypaceae</tp:taxon-name-part></tp:taxon-name>.</article-title><source>Fungal Diversity</source><volume>23</volume>: <fpage>67</fpage>–<lpage>87</lpage>. <ext-link xlink:href="10.1111/j.1439-0507.2006.01312.x" ext-link-type="doi" xlink:type="simple">https://doi.org/10.1111/j.1439-0507.2006.01312.x</ext-link></mixed-citation></ref><ref id="B46"><mixed-citation xmlns:xlink="http://www.w3.org/1999/xlink" xlink:type="simple"><person-group><name name-style="western"><surname>Samarakoon</surname><given-names>MC</given-names></name><name name-style="western"><surname>Hyde</surname><given-names>KD</given-names></name><name name-style="western"><surname>Maharachchikumbura</surname><given-names>SS</given-names></name><name name-style="western"><surname>Stadler</surname><given-names>M</given-names></name><name name-style="western"><surname>Gareth Jones</surname><given-names>EB</given-names></name><name name-style="western"><surname>Promputtha</surname><given-names>I</given-names></name><name name-style="western"><surname>Suwannarach</surname><given-names>N</given-names></name><name name-style="western"><surname>Camporesi</surname><given-names>E</given-names></name><name name-style="western"><surname>Bulgakov</surname><given-names>TS</given-names></name><name name-style="western"><surname>Liu</surname><given-names>JK</given-names></name></person-group> (<year>2022</year>) <article-title>Taxonomy, phylogeny, molecular dating and ancestral state reconstruction of <tp:taxon-name><tp:taxon-name-part taxon-name-part-type="family">Xylariomycetidae</tp:taxon-name-part></tp:taxon-name> (<tp:taxon-name><tp:taxon-name-part taxon-name-part-type="class">Sordariomycetes</tp:taxon-name-part></tp:taxon-name>).</article-title><source>Fungal Diversity</source><volume>112</volume>(<issue>1</issue>): <fpage>1</fpage>–<lpage>88</lpage>. <ext-link xlink:href="10.1007/s13225-021-00495-5" ext-link-type="doi" xlink:type="simple">https://doi.org/10.1007/s13225-021-00495-5</ext-link></mixed-citation></ref></ref-list></tp:taxon-treatment>
