# Supplementary material for: ﻿Three new species of Peroneutypa (Diatrypaceae, Xylariales) and a first record of Eutypacamelliae in China with updated description
Source: MycoKeys. 2025 Feb 28;114:213–38. doi: 10.3897/mycokeys.114.145312 (PMC11889509; doi:10.3897/mycokeys.114.145312)
Supplement: XML Treatment for Peroneutypa wanfenglinensis [file mycokeys.114.145312-treatment3.xml]

<!DOCTYPE tp:taxon-treatment
  PUBLIC "-//TaxonX//DTD Taxonomic Treatment Publishing DTD v0 20100105//EN" "tax-treatment-NSO.dtd">
<tp:taxon-treatment xmlns:tp="http://www.plazi.org/taxpub"><tp:treatment-meta><kwd-group><label>Taxon classification</label><kwd>
                <named-content content-type="kingdom">Fungi</named-content>
              </kwd><kwd>
                <named-content content-type="order">Xylariales</named-content>
              </kwd><kwd>
                <named-content content-type="family">Diatrypaceae</named-content>
              </kwd></kwd-group><mixed-citation publication-type="journal"><person-group><name><surname>Mao</surname><given-names>Xinying</given-names></name><name><surname>Habib</surname><given-names>Kamran</given-names></name><name><surname>Zulfiqar</surname><given-names>Rizwana</given-names></name><name><surname>Yang</surname><given-names>Hongde</given-names></name><name><surname>Kang</surname><given-names>Yingqian</given-names></name></person-group><article-title>﻿Three new species of <italic><tp:taxon-name><tp:taxon-name-part taxon-name-part-type="genus" reg="Peroneutypa">Peroneutypa</tp:taxon-name-part></tp:taxon-name></italic> (<tp:taxon-name><tp:taxon-name-part taxon-name-part-type="family">Diatrypaceae</tp:taxon-name-part></tp:taxon-name>, <tp:taxon-name><tp:taxon-name-part taxon-name-part-type="order">Xylariales</tp:taxon-name-part></tp:taxon-name>) and a first record of <italic><tp:taxon-name><tp:taxon-name-part taxon-name-part-type="genus" reg="Eutypa">Eutypa</tp:taxon-name-part><tp:taxon-name-part taxon-name-part-type="species" reg="camelliae">camelliae</tp:taxon-name-part></tp:taxon-name></italic> in China with updated description</article-title><source>MycoKeys</source><day>28</day><month>02</month><year>2025</year><volume>114</volume><fpage>213</fpage><lpage>238</lpage><pub-id pub-id-type="doi">10.3897/mycokeys.114.145312</pub-id></mixed-citation></tp:treatment-meta><tp:nomenclature><label>﻿</label><tp:taxon-name>
              <object-id xmlns:xlink="http://www.w3.org/1999/xlink" content-type="arpha" xlink:type="simple">D0C38D89-232E-59CC-83D1-F5C46A1EFB5D</object-id>
              <tp:taxon-name-part taxon-name-part-type="genus" reg="Peroneutypa">Peroneutypa</tp:taxon-name-part>
              <tp:taxon-name-part taxon-name-part-type="species" reg="wanfenglinensis">wanfenglinensis</tp:taxon-name-part>
              <object-id xmlns:xlink="http://www.w3.org/1999/xlink" xlink:type="simple">Index Fungorum: IF902676</object-id>
            </tp:taxon-name><tp:taxon-authority>X.Y. Mao, K. Habib &amp; Y.Q. Kang</tp:taxon-authority><tp:taxon-status xmlns:xlink="http://www.w3.org/1999/xlink" xlink:type="simple">sp. nov.</tp:taxon-status><xref ref-type="fig" rid="F4">Fig. 4</xref></tp:nomenclature><tp:treatment-sec sec-type="etymology" id="SECID0ELKAK"><title>Etymology.</title><p>The epithet refers to the name of the location (Wan Feng Lin State Reserve), where the type specimen was collected.</p></tp:treatment-sec><tp:treatment-sec sec-type="material" id="SECID0EQKAK"><title>Type.</title><p>China • Guizhou Province, Xingyi City, Wan Feng Lin State Reserve (<named-content xmlns:xlink="http://www.w3.org/1999/xlink" content-type="dwc:verbatimCoordinates" xlink:type="simple"><named-content content-type="geo-json" specific-use="{&#34;type&#34;:&#34;Point&#34;,&#34;coordinates&#34;:[104.924444,24.990556]}" id="NCID0EZKAK" xlink:type="simple">104°55'28"E, 24°59'26"N</named-content></named-content>), altitude 896.8 m, on dead branches of <italic><tp:taxon-name><tp:taxon-name-part taxon-name-part-type="genus" reg="Betula">Betula</tp:taxon-name-part><tp:taxon-name-part taxon-name-part-type="species" reg="platyphylla">platyphylla</tp:taxon-name-part></tp:taxon-name></italic>, 28 May 2022, Xin Y Mao &amp; Y.Q. Kang, WFL02 (Holotype GZAAS24-0021; Isotype KUN-HKAS133157, ex-type cultures GZCC 24-0196). GenBank accession numbers (<abbrev xmlns:xlink="http://www.w3.org/1999/xlink" xlink:title="internal transcribed spacer" id="ABBRID0EJLAK" xlink:type="simple">ITS</abbrev>: <ext-link xmlns:xlink="http://www.w3.org/1999/xlink" ext-link-type="gen" xlink:href="PP852356" xlink:type="simple">PP852356</ext-link>; <italic><abbrev xmlns:xlink="http://www.w3.org/1999/xlink" xlink:title="β-tubulin" id="ABBRID0ETLAK" xlink:type="simple">tub2</abbrev></italic>: <ext-link xmlns:xlink="http://www.w3.org/1999/xlink" ext-link-type="gen" xlink:href="PQ301419" xlink:type="simple">PQ301419</ext-link>).</p></tp:treatment-sec><tp:treatment-sec sec-type="description" id="SECID0E3LAK"><title>Description.</title><p>Saprobic on decaying branches of <italic><tp:taxon-name><tp:taxon-name-part taxon-name-part-type="genus" reg="Betula">Betula</tp:taxon-name-part><tp:taxon-name-part taxon-name-part-type="species" reg="platyphylla">platyphylla</tp:taxon-name-part></tp:taxon-name></italic>. Sexual morph: Stromata 1.90–2.5 mm in diameter, interior, solitary to gregarious, with 1–4 perithecia, immersed, erumpent by a long ostiolar canal, dark brown to black, surface glabrous, shape circular to irregular, arranged irregularly. Ascomata (excluding necks) 330–620 μm high, 280–520 µm diam. (x̄ = 540 × 320 μm, n = 10), immersed in a stroma, black, monostichous to distichous, circular to oval, each has an individual ostiole with a short neck. Ostiolar canals erumpent, smooth, 120–140 μm (x̄ = 135 μm, n = 10) long, arch-shaped, sulcate, and curved at the apex. Peridium 20–45 μm (x̄ = 31.85 μm) thick, composed of two layers, outer layer brown to dark, cells thick-walled, texture angularis, inner layers hyaline, cells flattened, texture angularis. Paraphyses septate, slightly swollen at the septa, 3.5–6 μm (x̄ = 5.4 μm, n = 20) wide. Asci 20–30.5 × 3–5 μm (x̄ = 25 × 4 μm, n = 30), unitunicate, 8-spored, clavate, with apically rounded to truncate ends, with a J- apical ring. Ascospore 3–4.2 × 1–2 μm (x̄ = 3.6 × 1.4 μm, n = 30), overlapping, allantoid, subhyaline, smooth, aseptate, with 1–2 oil droplets. Asexual morph: undetermined.</p><fig id="F4" position="float" orientation="portrait"><object-id xmlns:xlink="http://www.w3.org/1999/xlink" content-type="doi" xlink:type="simple">10.3897/mycokeys.114.145312.figure4</object-id><object-id xmlns:xlink="http://www.w3.org/1999/xlink" content-type="zenodo_dep_id" xlink:type="simple">14955453</object-id><object-id xmlns:xlink="http://www.w3.org/1999/xlink" content-type="arpha" xlink:type="simple">42937497-0274-5B65-A8B3-A8B72F6EE53B</object-id><label>Figure 4.</label><caption><p><italic><tp:taxon-name><tp:taxon-name-part taxon-name-part-type="genus" reg="Peroneutypa">Peroneutypa</tp:taxon-name-part><tp:taxon-name-part taxon-name-part-type="species" reg="wanfenglinensis">wanfenglinensis</tp:taxon-name-part></tp:taxon-name></italic> (Holotype GZAAS24-0021) <bold>a</bold> surface view of stromata <bold>b</bold> cross section of a stroma showing perithecia <bold>c, d</bold> vertical sections of ascomata <bold>e</bold> ostioles <bold>f</bold> peridium <bold>g</bold> paraphyses <bold>h–k</bold> asci <bold>l, m</bold> ascospores <bold>n</bold> germinating ascospore <bold>o</bold> culture on <abbrev xmlns:xlink="http://www.w3.org/1999/xlink" xlink:title="potato dextrose agar" id="ABBRID0EUNAK" xlink:type="simple">PDA</abbrev>. Scale bars: 1 mm (<bold>a–c</bold>); 10 μm (<bold>d, e</bold>); 100 μm (<bold>f–o</bold>).</p></caption><graphic xmlns:xlink="http://www.w3.org/1999/xlink" xlink:href="mycokeys-114-213-g004.jpg" position="float" orientation="portrait" xlink:type="simple" id="oo_1270893.jpg"><uri content-type="original_file" xlink:type="simple">https://binary.pensoft.net/fig/1270893</uri></graphic></fig></tp:treatment-sec><tp:treatment-sec sec-type="description" id="SECID0EDOAK"><title>Culture characteristics.</title><p>Colonies growing fast on <abbrev xmlns:xlink="http://www.w3.org/1999/xlink" xlink:title="potato dextrose agar" id="ABBRID0EJOAK" xlink:type="simple">PDA</abbrev>, reach 60 mm in 1 week at 28 °C, effuse, velvety to hairy, nearly circular, dense towards the edge, fluffy aerial mycelium, appear white from above and pale from below. Mycelium is composed of branched, septate, smooth-walled, hyaline hyphae.</p></tp:treatment-sec><tp:treatment-sec sec-type="material" id="SECID0ENOAK"><title>Additional specimens examined.</title><p>China • Guizhou Province, Zunyi City, Chishui Zhuhai National Forest Park (<named-content xmlns:xlink="http://www.w3.org/1999/xlink" content-type="dwc:verbatimCoordinates" xlink:type="simple"><named-content content-type="geo-json" specific-use="{&#34;type&#34;:&#34;Point&#34;,&#34;coordinates&#34;:[106.653889,28.788611]}" id="NCID0EWOAK" xlink:type="simple">105°99'14"E, 28°47'19"N</named-content></named-content>), altitude 838 m, on branches of an unidentified plant, 21 July 2023. Xin Y Mao, CSZH01 (Paratype GZAAS24-0022; KUN-HKAS133156; ex-paratype cultures, GZCC 24-0197). GenBank accession numbers (<abbrev xmlns:xlink="http://www.w3.org/1999/xlink" xlink:title="internal transcribed spacer" id="ABBRID0E2OAK" xlink:type="simple">ITS</abbrev>: <ext-link xmlns:xlink="http://www.w3.org/1999/xlink" ext-link-type="gen" xlink:href="PP852353" xlink:type="simple">PP852353</ext-link>; <italic><abbrev xmlns:xlink="http://www.w3.org/1999/xlink" xlink:title="β-tubulin" id="ABBRID0EFPAK" xlink:type="simple">tub2</abbrev></italic>: <ext-link xmlns:xlink="http://www.w3.org/1999/xlink" ext-link-type="gen" xlink:href="PQ301420" xlink:type="simple">PQ301420</ext-link>).</p></tp:treatment-sec><tp:treatment-sec sec-type="notes" id="SECID0EOPAK"><title>Notes.</title><p>BLAST results reveal that <italic><tp:taxon-name><tp:taxon-name-part taxon-name-part-type="genus" reg="Peroneutypa">Peroneutypa</tp:taxon-name-part><tp:taxon-name-part taxon-name-part-type="species" reg="wanfenglinensis">wanfenglinensis</tp:taxon-name-part></tp:taxon-name></italic> is closely related to <italic><tp:taxon-name><tp:taxon-name-part taxon-name-part-type="genus" reg="Peroneutypa">P.</tp:taxon-name-part><tp:taxon-name-part taxon-name-part-type="species" reg="kochiana">kochiana</tp:taxon-name-part></tp:taxon-name></italic>. However, <italic><tp:taxon-name><tp:taxon-name-part taxon-name-part-type="genus" reg="Peroneutypa">P.</tp:taxon-name-part><tp:taxon-name-part taxon-name-part-type="species" reg="wanfenglinensis">wanfenglinensis</tp:taxon-name-part></tp:taxon-name></italic> differs morphologically from <italic><tp:taxon-name><tp:taxon-name-part taxon-name-part-type="genus" reg="Peroneutypa">P.</tp:taxon-name-part><tp:taxon-name-part taxon-name-part-type="species" reg="kochiana">kochiana</tp:taxon-name-part></tp:taxon-name></italic> in having smaller ascospores (3–4.2 × 1.0–1.9 μm vs. 4.5–6 × 1.5–2 μm), larger ascomata (330–620 μm high, 280–520 μm diam. vs. 150 μm diam.), and asci with a J- (non-amyloid) apical ring, compared to the J+ (amyloid) apical ring in <italic><tp:taxon-name><tp:taxon-name-part taxon-name-part-type="genus" reg="Peroneutypa">P.</tp:taxon-name-part><tp:taxon-name-part taxon-name-part-type="species" reg="kochiana">kochiana</tp:taxon-name-part></tp:taxon-name></italic> (<xref ref-type="bibr" rid="B4">Carmarán et al. 2006</xref>). Sequence analysis also indicates a notable difference between <italic><tp:taxon-name><tp:taxon-name-part taxon-name-part-type="genus" reg="Peroneutypa">P.</tp:taxon-name-part><tp:taxon-name-part taxon-name-part-type="species" reg="wanfenglinensis">wanfenglinensis</tp:taxon-name-part></tp:taxon-name></italic> and <italic><tp:taxon-name><tp:taxon-name-part taxon-name-part-type="genus" reg="Peroneutypa">P.</tp:taxon-name-part><tp:taxon-name-part taxon-name-part-type="species" reg="kochiana">kochiana</tp:taxon-name-part></tp:taxon-name></italic>, showing a relatively low <abbrev xmlns:xlink="http://www.w3.org/1999/xlink" xlink:title="internal transcribed spacer" id="ABBRID0EFSAK" xlink:type="simple">ITS</abbrev> similarity of 91%.</p><p>In terms of ascomata size and apical ring, <italic><tp:taxon-name><tp:taxon-name-part taxon-name-part-type="genus" reg="Peroneutypa">Peroneutypa</tp:taxon-name-part><tp:taxon-name-part taxon-name-part-type="species" reg="wanfenglinensis">wanfenglinensis</tp:taxon-name-part></tp:taxon-name></italic> is more like <italic><tp:taxon-name><tp:taxon-name-part taxon-name-part-type="genus" reg="Peroneutypa">P.</tp:taxon-name-part><tp:taxon-name-part taxon-name-part-type="species" reg="indica">indica</tp:taxon-name-part></tp:taxon-name></italic>. However, their ascus and ascospore dimensions can differentiate the two species. <italic><tp:taxon-name><tp:taxon-name-part taxon-name-part-type="genus" reg="Peroneutypa">Peroneutypa</tp:taxon-name-part><tp:taxon-name-part taxon-name-part-type="species" reg="indica">indica</tp:taxon-name-part></tp:taxon-name></italic> has longer asci (35–47 μm vs. 20–30.5 μm) and ascospores (4–8 μm vs. 3–4.2 μm) compared to <italic><tp:taxon-name><tp:taxon-name-part taxon-name-part-type="genus" reg="Peroneutypa">P.</tp:taxon-name-part><tp:taxon-name-part taxon-name-part-type="species" reg="wanfenglinensis">wanfenglinensis</tp:taxon-name-part></tp:taxon-name></italic> (<xref ref-type="bibr" rid="B8">Dayarathne et al. 2020</xref>).</p><p>In terms of ascomata and ascospore dimensions, <italic><tp:taxon-name><tp:taxon-name-part taxon-name-part-type="genus" reg="Peroneutypa">Peroneutypa</tp:taxon-name-part><tp:taxon-name-part taxon-name-part-type="species" reg="wanfenglinensis">wanfenglinensis</tp:taxon-name-part></tp:taxon-name></italic> is comparable to <italic><tp:taxon-name><tp:taxon-name-part taxon-name-part-type="genus" reg="Peroneutypa">P.</tp:taxon-name-part><tp:taxon-name-part taxon-name-part-type="species" reg="leucaenae">leucaenae</tp:taxon-name-part></tp:taxon-name></italic>. However, <italic><tp:taxon-name><tp:taxon-name-part taxon-name-part-type="genus" reg="Peroneutypa">P.</tp:taxon-name-part><tp:taxon-name-part taxon-name-part-type="species" reg="leucaenae">leucaenae</tp:taxon-name-part></tp:taxon-name></italic> can be distinguished by its significantly longer ostiolar neck (275–350 μm vs. 120–140 μm) and larger asci (average 33 × 4.2 μm vs. average 25 × 4 μm). Additionally, <italic><tp:taxon-name><tp:taxon-name-part taxon-name-part-type="genus" reg="Peroneutypa">P.</tp:taxon-name-part><tp:taxon-name-part taxon-name-part-type="species" reg="leucaenae">leucaenae</tp:taxon-name-part></tp:taxon-name></italic> is characterized by a J+ (amyloid) apical ring, contrasting with the J− (non-amyloid) apical ring observed in <italic><tp:taxon-name><tp:taxon-name-part taxon-name-part-type="genus" reg="Peroneutypa">P.</tp:taxon-name-part><tp:taxon-name-part taxon-name-part-type="species" reg="wanfenglinensis">wanfenglinensis</tp:taxon-name-part></tp:taxon-name></italic> (<xref ref-type="bibr" rid="B13">Du et al. 2022</xref>).</p><p>These distinct morphological features (Table <xref ref-type="table" rid="T2">2</xref>), together with their distinct phylogenetic position, support the recognition of <italic><tp:taxon-name><tp:taxon-name-part taxon-name-part-type="genus" reg="Peroneutypa">P.</tp:taxon-name-part><tp:taxon-name-part taxon-name-part-type="species" reg="wanfenglinensis">wanfenglinensis</tp:taxon-name-part></tp:taxon-name></italic> as a new species.</p></tp:treatment-sec><tp:treatment-sec><!--Section generated to contain objects referenced in tp:taxon-treatment.--><table-wrap id="T2" position="float" orientation="portrait"><label>Table 2.</label><caption><p>Comparison of new taxa with closely related species.</p></caption><table id="TID0ELMEK" rules="all"><tbody><tr><th rowspan="1" colspan="1">Species</th><th rowspan="1" colspan="1">Stromata (mm wide)</th><th rowspan="1" colspan="1">Ascomata (µm)</th><th rowspan="1" colspan="1">Ostiolar canal (µm)</th><th rowspan="1" colspan="1">Peridium (µm)</th><th rowspan="1" colspan="1">Paraphyses (μm)</th><th rowspan="1" colspan="1">Asci (µm)</th><th rowspan="1" colspan="1">Ascospores (µm)</th><th rowspan="1" colspan="1">Country</th><th rowspan="1" colspan="1">Host</th><th rowspan="1" colspan="1">References</th></tr><tr><td rowspan="1" colspan="1">
                      <bold>
                        <italic>
                          <tp:taxon-name><tp:taxon-name-part taxon-name-part-type="genus" reg="Peroneutypa">P.</tp:taxon-name-part><tp:taxon-name-part taxon-name-part-type="species" reg="guizhouensis">guizhouensis</tp:taxon-name-part></tp:taxon-name>
                        </italic>
                      </bold>
                    </td><td rowspan="1" colspan="1">0.5–1.5</td><td rowspan="1" colspan="1">400–720 × 400–600</td><td rowspan="1" colspan="1">300–570 long</td><td rowspan="1" colspan="1">48–56</td><td rowspan="1" colspan="1">3–5.5</td><td rowspan="1" colspan="1">16–33 × 3.6–6.8, J– apical ring, short pedicellate</td><td rowspan="1" colspan="1">2.2–4.7 × 1.1–1.8, strongly curved</td><td rowspan="1" colspan="1">China</td><td rowspan="1" colspan="1">Unknown tree branch</td><td rowspan="1" colspan="1">This Paper</td></tr><tr><td rowspan="1" colspan="1">
                      <bold>
                        <italic>
                          <tp:taxon-name><tp:taxon-name-part taxon-name-part-type="genus" reg="Peroneutypa">P.</tp:taxon-name-part><tp:taxon-name-part taxon-name-part-type="species" reg="wanfenglinensis">wanfenglinensis</tp:taxon-name-part></tp:taxon-name>
                        </italic>
                      </bold>
                    </td><td rowspan="1" colspan="1">1.9–2.5</td><td rowspan="1" colspan="1">330–620 × 280–520</td><td rowspan="1" colspan="1">120–140 long</td><td rowspan="1" colspan="1">20–45</td><td rowspan="1" colspan="1">3.5–6</td><td rowspan="1" colspan="1">20–30.5 × 3–5, J– apical ring, long pedicellate</td><td rowspan="1" colspan="1">3–4.2 × 1–2, slightly curved</td><td rowspan="1" colspan="1">China</td><td rowspan="1" colspan="1">
                      <italic>
                        <tp:taxon-name><tp:taxon-name-part taxon-name-part-type="genus" reg="Betula">Betula</tp:taxon-name-part><tp:taxon-name-part taxon-name-part-type="species" reg="platyphylla">platyphylla</tp:taxon-name-part></tp:taxon-name>
                      </italic>
                    </td><td rowspan="1" colspan="1">This Paper</td></tr><tr><td rowspan="1" colspan="1">
                      <bold>
                        <italic>
                          <tp:taxon-name><tp:taxon-name-part taxon-name-part-type="genus" reg="Peroneutypa">P.</tp:taxon-name-part><tp:taxon-name-part taxon-name-part-type="species" reg="zhujiashanesis">zhujiashanesis</tp:taxon-name-part></tp:taxon-name>
                        </italic>
                      </bold>
                    </td><td rowspan="1" colspan="1">1–2.8</td><td rowspan="1" colspan="1">550–910 × 400–570 µm</td><td rowspan="1" colspan="1">50–145 long</td><td rowspan="1" colspan="1">24–42</td><td rowspan="1" colspan="1">3.5–6</td><td rowspan="1" colspan="1">23–31 × 3.5–7, J– apical ring, long pedicellate</td><td rowspan="1" colspan="1">3.5–5 × 1–1.5, slightly curved</td><td rowspan="1" colspan="1">China</td><td rowspan="1" colspan="1">Unknown tree branch</td><td rowspan="1" colspan="1">This Paper</td></tr><tr><td rowspan="1" colspan="1">
                      <bold>
                        <italic>
                          <tp:taxon-name><tp:taxon-name-part taxon-name-part-type="genus" reg="Peroneutypa">P.</tp:taxon-name-part><tp:taxon-name-part taxon-name-part-type="species" reg="indica">indica</tp:taxon-name-part></tp:taxon-name>
                        </italic>
                      </bold>
                    </td><td rowspan="1" colspan="1">N/A</td><td rowspan="1" colspan="1">375 × 202</td><td rowspan="1" colspan="1">100–350 long,</td><td rowspan="1" colspan="1">15–35</td><td rowspan="1" colspan="1">1–2</td><td rowspan="1" colspan="1">42 × 3.5, short pedicellate, J– apical ring</td><td rowspan="1" colspan="1">5.5 × 1.3, slightly curved</td><td rowspan="1" colspan="1">India</td><td rowspan="1" colspan="1">
                      <italic>
                        <tp:taxon-name><tp:taxon-name-part taxon-name-part-type="genus" reg="Suaeda">Suaeda</tp:taxon-name-part><tp:taxon-name-part taxon-name-part-type="species" reg="monoica">monoica</tp:taxon-name-part></tp:taxon-name>
                      </italic>
                    </td><td rowspan="1" colspan="1">
                      <xref ref-type="bibr" rid="B8">Dayarathne et al. 2020</xref>
                    </td></tr><tr><td rowspan="1" colspan="1">
                      <bold>
                        <italic>
                          <tp:taxon-name><tp:taxon-name-part taxon-name-part-type="genus" reg="Peroneutypa">P.</tp:taxon-name-part><tp:taxon-name-part taxon-name-part-type="species" reg="curvispora">curvispora</tp:taxon-name-part></tp:taxon-name>
                        </italic>
                      </bold>
                    </td><td rowspan="1" colspan="1">0.6–3</td><td rowspan="1" colspan="1">300–700</td><td rowspan="1" colspan="1">400–800 long</td><td rowspan="1" colspan="1">N/A</td><td rowspan="1" colspan="1">Absent</td><td rowspan="1" colspan="1">9–16.5 × 4–6, long pedicellate</td><td rowspan="1" colspan="1">3–5 × 1–2, strongly curved</td><td rowspan="1" colspan="1">Brazil</td><td rowspan="1" colspan="1">Unidentified plant</td><td rowspan="1" colspan="1">
                      <xref ref-type="bibr" rid="B9">de Almeida et al. (2016)</xref>
                    </td></tr><tr><td rowspan="1" colspan="1">
                      <bold>
                        <italic>
                          <tp:taxon-name><tp:taxon-name-part taxon-name-part-type="genus" reg="Peroneutypa">P.</tp:taxon-name-part><tp:taxon-name-part taxon-name-part-type="species" reg="diminutiasca">diminutiasca</tp:taxon-name-part></tp:taxon-name>
                        </italic>
                      </bold>
                    </td><td rowspan="1" colspan="1">1.2–1.4</td><td rowspan="1" colspan="1">75–220 × 99–340</td><td rowspan="1" colspan="1">193 × 48</td><td rowspan="1" colspan="1">15–32</td><td rowspan="1" colspan="1">4–7</td><td rowspan="1" colspan="1">12–33 × 2.8–5, J− apical ring, long pedicellate,</td><td rowspan="1" colspan="1">4.2 × 1.7 µm, slight to moderately curved</td><td rowspan="1" colspan="1">China, Thailand</td><td rowspan="1" colspan="1">Unidentified wood</td><td rowspan="1" colspan="1"><xref ref-type="bibr" rid="B52">Shang et al. 2018</xref>; <xref ref-type="bibr" rid="B13">Du et al. 2022</xref></td></tr><tr><td rowspan="1" colspan="1">
                      <bold>
                        <italic>
                          <tp:taxon-name><tp:taxon-name-part taxon-name-part-type="genus" reg="Peroneutypa">P.</tp:taxon-name-part><tp:taxon-name-part taxon-name-part-type="species" reg="hainanensis">hainanensis</tp:taxon-name-part></tp:taxon-name>
                        </italic>
                      </bold>
                    </td><td rowspan="1" colspan="1">0.4–0.7</td><td rowspan="1" colspan="1">350–600 × 130–300</td><td rowspan="1" colspan="1">105–420 × 80–120</td><td rowspan="1" colspan="1">45–65</td><td rowspan="1" colspan="1">N/A</td><td rowspan="1" colspan="1">28.5–40 × 3.5–6.5, J− apical ring</td><td rowspan="1" colspan="1">5.0–7.3 × 1–2, strongly curved</td><td rowspan="1" colspan="1">China</td><td rowspan="1" colspan="1">Unidentified plant</td><td rowspan="1" colspan="1">
                      <xref ref-type="bibr" rid="B27">Li et al. 2023</xref>
                    </td></tr><tr><td rowspan="1" colspan="1">
                      <bold>
                        <italic>
                          <tp:taxon-name><tp:taxon-name-part taxon-name-part-type="genus" reg="Peroneutypa">P.</tp:taxon-name-part><tp:taxon-name-part taxon-name-part-type="species" reg="kochiana">kochiana</tp:taxon-name-part></tp:taxon-name>
                        </italic>
                      </bold>
                    </td><td rowspan="1" colspan="1">N/A</td><td rowspan="1" colspan="1">150</td><td rowspan="1" colspan="1">Neck not prominent</td><td rowspan="1" colspan="1">N/A</td><td rowspan="1" colspan="1">N/A</td><td rowspan="1" colspan="1">18–28 long, J+ apical ring</td><td rowspan="1" colspan="1">4.5–6 × 1.5–2 slightly curved</td><td rowspan="1" colspan="1">Russia, Spain</td><td rowspan="1" colspan="1">
                      <italic>
                        <tp:taxon-name><tp:taxon-name-part taxon-name-part-type="genus" reg="Atriplex">Atriplex</tp:taxon-name-part><tp:taxon-name-part taxon-name-part-type="species" reg="halimus">halimus</tp:taxon-name-part></tp:taxon-name>
                      </italic>
                    </td><td rowspan="1" colspan="1"><xref ref-type="bibr" rid="B1">Acero et al. 2004</xref>; <xref ref-type="bibr" rid="B4">Carmarán et al. 2006</xref></td></tr><tr><td rowspan="1" colspan="1">
                      <bold>
                        <italic>
                          <tp:taxon-name><tp:taxon-name-part taxon-name-part-type="genus" reg="Peroneutypa">P.</tp:taxon-name-part><tp:taxon-name-part taxon-name-part-type="species" reg="leucaenae">leucaenae</tp:taxon-name-part></tp:taxon-name>
                        </italic>
                      </bold>
                    </td><td rowspan="1" colspan="1">N/A</td><td rowspan="1" colspan="1">655 × 525</td><td rowspan="1" colspan="1">275–350 long</td><td rowspan="1" colspan="1">22–43</td><td rowspan="1" colspan="1">3.2–7 wide, septate</td><td rowspan="1" colspan="1">33 × 4.2, J+ apical ring, long pedicellate</td><td rowspan="1" colspan="1">2.9–3.7 × 0.9–1.3 slightly curved</td><td rowspan="1" colspan="1">Thailand</td><td rowspan="1" colspan="1">
                      <italic>
                        <tp:taxon-name><tp:taxon-name-part taxon-name-part-type="genus" reg="Leucaena">Leucaena</tp:taxon-name-part><tp:taxon-name-part taxon-name-part-type="species" reg="leucocephala">leucocephala</tp:taxon-name-part></tp:taxon-name>
                      </italic>
                    </td><td rowspan="1" colspan="1">
                      <xref ref-type="bibr" rid="B46">Samarakoon et al. 2022</xref>
                    </td></tr><tr><td rowspan="1" colspan="1">
                      <bold>
                        <italic>
                          <tp:taxon-name><tp:taxon-name-part taxon-name-part-type="genus" reg="Peroneutypa">P.</tp:taxon-name-part><tp:taxon-name-part taxon-name-part-type="species" reg="qianensis">qianensis</tp:taxon-name-part></tp:taxon-name>
                        </italic>
                      </bold>
                    </td><td rowspan="1" colspan="1">1.5–2</td><td rowspan="1" colspan="1">320–540 × 175–290</td><td rowspan="1" colspan="1">105–420 × 80–120</td><td rowspan="1" colspan="1">45–65</td><td rowspan="1" colspan="1">N/A</td><td rowspan="1" colspan="1">16.5–20.5 × 4–6, J− apical ring</td><td rowspan="1" colspan="1">4.5–6.3 × 1.5–0.3, slightly curved</td><td rowspan="1" colspan="1">China</td><td rowspan="1" colspan="1">Unidentified plant</td><td rowspan="1" colspan="1">
                      <xref ref-type="bibr" rid="B27">Li et al. 2023</xref>
                    </td></tr></tbody></table></table-wrap></tp:treatment-sec><ref-list><ref id="B4"><mixed-citation xmlns:xlink="http://www.w3.org/1999/xlink" xlink:type="simple"><person-group><name name-style="western"><surname>Carmarán</surname><given-names>CC</given-names></name><name name-style="western"><surname>Romero</surname><given-names>AI</given-names></name><name name-style="western"><surname>Giussani</surname><given-names>LM</given-names></name></person-group> (<year>2006</year>) <article-title>An approach towards a new phylogenetic classification in <tp:taxon-name><tp:taxon-name-part taxon-name-part-type="family">Diatrypaceae</tp:taxon-name-part></tp:taxon-name>.</article-title><source>Fungal Diversity</source><volume>23</volume>: <fpage>67</fpage>–<lpage>87</lpage>. <ext-link xlink:href="10.1111/j.1439-0507.2006.01312.x" ext-link-type="doi" xlink:type="simple">https://doi.org/10.1111/j.1439-0507.2006.01312.x</ext-link></mixed-citation></ref><ref id="B8"><mixed-citation xmlns:xlink="http://www.w3.org/1999/xlink" xlink:type="simple"><person-group><name name-style="western"><surname>Dayarathne</surname><given-names>MC</given-names></name><name name-style="western"><surname>Wanasinghe</surname><given-names>DN</given-names></name><name name-style="western"><surname>Devadatha</surname><given-names>B</given-names></name><name name-style="western"><surname>Abeywickrama</surname><given-names>P</given-names></name><name name-style="western"><surname>Jones</surname><given-names>EG</given-names></name><name name-style="western"><surname>Chomnunti</surname><given-names>P</given-names></name><name name-style="western"><surname>Sarma</surname><given-names>VV</given-names></name><name name-style="western"><surname>Hyde</surname><given-names>KD</given-names></name><name name-style="western"><surname>Lumyong</surname><given-names>S</given-names></name><name name-style="western"><surname>McKenzie</surname><given-names>EH</given-names></name></person-group> (<year>2020</year>) <article-title>Modern taxonomic approaches to identifying diatrypaceous fungi from marine habitats, with a novel genus <italic><tp:taxon-name><tp:taxon-name-part taxon-name-part-type="genus">Halocryptovalsa</tp:taxon-name-part></tp:taxon-name></italic> Dayarathne and K.D. Hyde, gen. nov. Cryptogamie.</article-title><source>Mycologie</source><volume>41</volume>(<issue>3</issue>): <fpage>21</fpage>–<lpage>67</lpage>. <ext-link xlink:href="10.5252/cryptogamie-mycologie2020v41a3" ext-link-type="doi" xlink:type="simple">https://doi.org/10.5252/cryptogamie-mycologie2020v41a3</ext-link></mixed-citation></ref><ref id="B13"><mixed-citation xmlns:xlink="http://www.w3.org/1999/xlink" xlink:type="simple"><person-group><name name-style="western"><surname>Du</surname><given-names>TY</given-names></name><name name-style="western"><surname>Karunarathna</surname><given-names>SC</given-names></name><name name-style="western"><surname>Zhang</surname><given-names>X</given-names></name><name name-style="western"><surname>Dai</surname><given-names>DQ</given-names></name><name name-style="western"><surname>Gao</surname><given-names>Y</given-names></name><name name-style="western"><surname>Mapook</surname><given-names>A</given-names></name><name name-style="western"><surname>Tibpromma</surname><given-names>S</given-names></name></person-group> (<year>2022</year>) <article-title>Morphology and multigene phylogeny revealed <italic><tp:taxon-name><tp:taxon-name-part taxon-name-part-type="genus">Peroneutypa</tp:taxon-name-part><tp:taxon-name-part taxon-name-part-type="species">aquilariae</tp:taxon-name-part></tp:taxon-name></italic> sp. nov. (<tp:taxon-name><tp:taxon-name-part taxon-name-part-type="family">Diatrypaceae</tp:taxon-name-part></tp:taxon-name>, <tp:taxon-name><tp:taxon-name-part taxon-name-part-type="order">Xylariales</tp:taxon-name-part></tp:taxon-name>) from <italic><tp:taxon-name><tp:taxon-name-part taxon-name-part-type="genus">Aquilaria</tp:taxon-name-part><tp:taxon-name-part taxon-name-part-type="species">sinensis</tp:taxon-name-part></tp:taxon-name></italic> in Yunnan Province, China.</article-title><source>Studies in <tp:taxon-name><tp:taxon-name-part taxon-name-part-type="kingdom">Fungi</tp:taxon-name-part></tp:taxon-name></source><volume>7</volume>(<issue>1</issue>): <fpage>18</fpage>. <ext-link xlink:href="10.48130/SIF-2022-0018" ext-link-type="doi" xlink:type="simple">https://doi.org/10.48130/SIF-2022-0018</ext-link></mixed-citation></ref><ref id="B9"><mixed-citation xmlns:xlink="http://www.w3.org/1999/xlink" xlink:type="simple"><person-group><name name-style="western"><surname>de Almeida</surname><given-names>DAC</given-names></name><name name-style="western"><surname>Gusmão</surname><given-names>LFP</given-names></name><name name-style="western"><surname>Miller</surname><given-names>AN</given-names></name></person-group> (<year>2016</year>) <article-title>Taxonomy and molecular phylogeny of <tp:taxon-name><tp:taxon-name-part taxon-name-part-type="family">Diatrypaceae</tp:taxon-name-part></tp:taxon-name> (<tp:taxon-name><tp:taxon-name-part taxon-name-part-type="phylum">Ascomycota</tp:taxon-name-part></tp:taxon-name>, <tp:taxon-name><tp:taxon-name-part taxon-name-part-type="order">Xylariales</tp:taxon-name-part></tp:taxon-name>) species from the Brazilian semi-arid region, including four new species.</article-title><source>Mycological Progress</source><volume>15</volume>(<issue>6</issue>): <fpage>1</fpage>–<lpage>27</lpage>. <ext-link xlink:href="10.1007/s11557-016-1194-8" ext-link-type="doi" xlink:type="simple">https://doi.org/10.1007/s11557-016-1194-8</ext-link></mixed-citation></ref><ref id="B52"><mixed-citation xmlns:xlink="http://www.w3.org/1999/xlink" xlink:type="simple"><person-group><name name-style="western"><surname>Shang</surname><given-names>QJ</given-names></name><name name-style="western"><surname>Hyde</surname><given-names>KD</given-names></name><name name-style="western"><surname>Jeewon</surname><given-names>R</given-names></name><name name-style="western"><surname>Khan</surname><given-names>S</given-names></name><name name-style="western"><surname>Promputtha</surname><given-names>I</given-names></name><name name-style="western"><surname>Phillips</surname><given-names>AJL</given-names></name></person-group> (<year>2018</year>) <article-title>Morpho-molecular characterization of <italic><tp:taxon-name><tp:taxon-name-part taxon-name-part-type="genus">Peroneutypa</tp:taxon-name-part></tp:taxon-name></italic> (<tp:taxon-name><tp:taxon-name-part taxon-name-part-type="family">Diatrypaceae</tp:taxon-name-part></tp:taxon-name>, <tp:taxon-name><tp:taxon-name-part taxon-name-part-type="order">Xylariales</tp:taxon-name-part></tp:taxon-name>) with two novel species from Thailand.</article-title><source>Phytotaxa</source><volume>356</volume>(<issue>1</issue>): <fpage>1</fpage>–<lpage>8</lpage>. <ext-link xlink:href="10.11646/phytotaxa.356.1.1" ext-link-type="doi" xlink:type="simple">https://doi.org/10.11646/phytotaxa.356.1.1</ext-link></mixed-citation></ref><ref id="B27"><mixed-citation xmlns:xlink="http://www.w3.org/1999/xlink" xlink:type="simple"><person-group><name name-style="western"><surname>Li</surname><given-names>QR</given-names></name><name name-style="western"><surname>Long</surname><given-names>SH</given-names></name><name name-style="western"><surname>Lin</surname><given-names>Y</given-names></name><name name-style="western"><surname>Wijayawardene</surname><given-names>NN</given-names></name><name name-style="western"><surname>Kang</surname><given-names>JC</given-names></name><name name-style="western"><surname>Kumla</surname><given-names>J</given-names></name></person-group> (<year>2023</year>) Diversity, morphology, and molecular phylogeny of <tp:taxon-name><tp:taxon-name-part taxon-name-part-type="family">Diatrypaceae</tp:taxon-name-part></tp:taxon-name> from southern China. Frontiers in Microbiology 14: 1140190. <ext-link xlink:href="10.3389/fmicb.2023.1140190" ext-link-type="doi" xlink:type="simple">https://doi.org/10.3389/fmicb.2023.1140190</ext-link></mixed-citation></ref><ref id="B1"><mixed-citation xmlns:xlink="http://www.w3.org/1999/xlink" xlink:type="simple"><person-group><name name-style="western"><surname>Acero</surname><given-names>FJ</given-names></name><name name-style="western"><surname>González</surname><given-names>V</given-names></name><name name-style="western"><surname>Sánchez-Ballesteros</surname><given-names>J</given-names></name><name name-style="western"><surname>Rubio</surname><given-names>V</given-names></name><name name-style="western"><surname>Checa</surname><given-names>J</given-names></name><name name-style="western"><surname>Bills</surname><given-names>GF</given-names></name><name name-style="western"><surname>Diederich</surname><given-names>P</given-names></name><name name-style="western"><surname>Rupcic</surname><given-names>Z</given-names></name></person-group> (<year>2004</year>) <article-title>Molecular phylogenetic studies on the <tp:taxon-name><tp:taxon-name-part taxon-name-part-type="family">Diatrypaceae</tp:taxon-name-part></tp:taxon-name> based on rDNA-ITS sequences.</article-title><source>Mycologia</source><volume>96</volume>(<issue>2</issue>): <fpage>249</fpage>–<lpage>259</lpage>. <ext-link xlink:href="10.1080/15572536.2005.11832975" ext-link-type="doi" xlink:type="simple">https://doi.org/10.1080/15572536.2005.11832975</ext-link></mixed-citation></ref><ref id="B46"><mixed-citation xmlns:xlink="http://www.w3.org/1999/xlink" xlink:type="simple"><person-group><name name-style="western"><surname>Samarakoon</surname><given-names>MC</given-names></name><name name-style="western"><surname>Hyde</surname><given-names>KD</given-names></name><name name-style="western"><surname>Maharachchikumbura</surname><given-names>SS</given-names></name><name name-style="western"><surname>Stadler</surname><given-names>M</given-names></name><name name-style="western"><surname>Gareth Jones</surname><given-names>EB</given-names></name><name name-style="western"><surname>Promputtha</surname><given-names>I</given-names></name><name name-style="western"><surname>Suwannarach</surname><given-names>N</given-names></name><name name-style="western"><surname>Camporesi</surname><given-names>E</given-names></name><name name-style="western"><surname>Bulgakov</surname><given-names>TS</given-names></name><name name-style="western"><surname>Liu</surname><given-names>JK</given-names></name></person-group> (<year>2022</year>) <article-title>Taxonomy, phylogeny, molecular dating and ancestral state reconstruction of <tp:taxon-name><tp:taxon-name-part taxon-name-part-type="family">Xylariomycetidae</tp:taxon-name-part></tp:taxon-name> (<tp:taxon-name><tp:taxon-name-part taxon-name-part-type="class">Sordariomycetes</tp:taxon-name-part></tp:taxon-name>).</article-title><source>Fungal Diversity</source><volume>112</volume>(<issue>1</issue>): <fpage>1</fpage>–<lpage>88</lpage>. <ext-link xlink:href="10.1007/s13225-021-00495-5" ext-link-type="doi" xlink:type="simple">https://doi.org/10.1007/s13225-021-00495-5</ext-link></mixed-citation></ref></ref-list></tp:taxon-treatment>
