# Supplementary material for: ﻿Three new species of Peroneutypa (Diatrypaceae, Xylariales) and a first record of Eutypacamelliae in China with updated description
Source: MycoKeys. 2025 Feb 28;114:213–38. doi: 10.3897/mycokeys.114.145312 (PMC11889509; doi:10.3897/mycokeys.114.145312)
Supplement: XML Treatment for Peroneutypa zhujiashanesis [file mycokeys.114.145312-treatment4.xml]

<!DOCTYPE tp:taxon-treatment
  PUBLIC "-//TaxonX//DTD Taxonomic Treatment Publishing DTD v0 20100105//EN" "tax-treatment-NSO.dtd">
<tp:taxon-treatment xmlns:tp="http://www.plazi.org/taxpub"><tp:treatment-meta><kwd-group><label>Taxon classification</label><kwd>
                <named-content content-type="kingdom">Fungi</named-content>
              </kwd><kwd>
                <named-content content-type="order">Xylariales</named-content>
              </kwd><kwd>
                <named-content content-type="family">Diatrypaceae</named-content>
              </kwd></kwd-group><mixed-citation publication-type="journal"><person-group><name><surname>Mao</surname><given-names>Xinying</given-names></name><name><surname>Habib</surname><given-names>Kamran</given-names></name><name><surname>Zulfiqar</surname><given-names>Rizwana</given-names></name><name><surname>Yang</surname><given-names>Hongde</given-names></name><name><surname>Kang</surname><given-names>Yingqian</given-names></name></person-group><article-title>﻿Three new species of <italic><tp:taxon-name><tp:taxon-name-part taxon-name-part-type="genus" reg="Peroneutypa">Peroneutypa</tp:taxon-name-part></tp:taxon-name></italic> (<tp:taxon-name><tp:taxon-name-part taxon-name-part-type="family">Diatrypaceae</tp:taxon-name-part></tp:taxon-name>, <tp:taxon-name><tp:taxon-name-part taxon-name-part-type="order">Xylariales</tp:taxon-name-part></tp:taxon-name>) and a first record of <italic><tp:taxon-name><tp:taxon-name-part taxon-name-part-type="genus" reg="Eutypa">Eutypa</tp:taxon-name-part><tp:taxon-name-part taxon-name-part-type="species" reg="camelliae">camelliae</tp:taxon-name-part></tp:taxon-name></italic> in China with updated description</article-title><source>MycoKeys</source><day>28</day><month>02</month><year>2025</year><volume>114</volume><fpage>213</fpage><lpage>238</lpage><pub-id pub-id-type="doi">10.3897/mycokeys.114.145312</pub-id></mixed-citation></tp:treatment-meta><tp:nomenclature><label>﻿</label><tp:taxon-name>
              <object-id xmlns:xlink="http://www.w3.org/1999/xlink" content-type="arpha" xlink:type="simple">1DDA7BA4-3998-5723-914F-4CAD015F4B86</object-id>
              <tp:taxon-name-part taxon-name-part-type="genus" reg="Peroneutypa">Peroneutypa</tp:taxon-name-part>
              <tp:taxon-name-part taxon-name-part-type="species" reg="zhujiashanesis">zhujiashanesis</tp:taxon-name-part>
              <object-id xmlns:xlink="http://www.w3.org/1999/xlink" xlink:type="simple">Index Fungorum: IF902672</object-id>
            </tp:taxon-name><tp:taxon-authority>X.Y. Mao &amp; Y.Q. Kang</tp:taxon-authority><tp:taxon-status xmlns:xlink="http://www.w3.org/1999/xlink" xlink:type="simple">sp. nov.</tp:taxon-status><xref ref-type="fig" rid="F5">Fig. 5</xref></tp:nomenclature><tp:treatment-sec sec-type="etymology" id="SECID0EWXAK"><title>Etymology.</title><p>The epithet refers to the name of the location where the type specimen was collected, Zhujiashan National Forest Park.</p></tp:treatment-sec><tp:treatment-sec sec-type="material" id="SECID0E2XAK"><title>Type.</title><p>China • Guizhou Province, Douyun City, Weng‘an County, Zhujiashan National Forest Park (<named-content xmlns:xlink="http://www.w3.org/1999/xlink" content-type="dwc:verbatimCoordinates" xlink:type="simple"><named-content content-type="geo-json" specific-use="{&#34;type&#34;:&#34;Point&#34;,&#34;coordinates&#34;:[107.643056,26.976389]}" id="NCID0EEYAK" xlink:type="simple">107°38'35"E, 26°58'35"N</named-content></named-content>), altitude 848 m, on branches of an unidentified plant, 14 February 2022. Xin Y Mao &amp; Y.Q. Kang, ZJS14 (Holotype GZAAS24-0023; KUN-HKAS133155; ex-type GZCC 24-0198). GenBank accession numbers (<abbrev xmlns:xlink="http://www.w3.org/1999/xlink" xlink:title="internal transcribed spacer" id="ABBRID0EJYAK" xlink:type="simple">ITS</abbrev>: <ext-link xmlns:xlink="http://www.w3.org/1999/xlink" ext-link-type="gen" xlink:href="PP852363" xlink:type="simple">PP852363</ext-link>; <italic><abbrev xmlns:xlink="http://www.w3.org/1999/xlink" xlink:title="β-tubulin" id="ABBRID0ETYAK" xlink:type="simple">tub2</abbrev></italic>: <ext-link xmlns:xlink="http://www.w3.org/1999/xlink" ext-link-type="gen" xlink:href="PQ301421" xlink:type="simple">PQ301421</ext-link>).</p></tp:treatment-sec><tp:treatment-sec sec-type="description" id="SECID0E3YAK"><title>Description.</title><p>Saprobic on decaying branches of an unknown tree. Sexual morph: Stromata 1–2.8 mm in diameter, immersed in the host surface, with necks conspicuously protruding through the bark, erumpent through an ostiolar canal, solitary to gregarious,1–3 locules, mostly solitary, arranged irregularly, dark brown to black, glabrous, circular to irregular in shape, arranged irregularly, delimited by a black zone in host tissues. Ascomata (excluding neck) immersed in a stroma, dark brown to black, perithecia 550–910 μm high, 400–570 µm diam. (x̄ = 790 × 520 μm, n = 10), black, single to aggregated, globose to sub-globose, each has an individual ostiole with a long neck. Ostiolar canals erumpent, smooth, 50–145 μm (x̄ = 134.69 μm) in length, cylindrical, and curved at the apex. Peridium 24–42 μm (x̄ = 32.73 μm) thick, composed of two layers, outer layer dark brown to black, cells thick-walled, texture angularis, inner layers hyaline, cells flattened, texture angularis. Paraphyses 3.5–6 μm (x̄ = 5.4 μm, n = 20) wide, wider at the base, long, septate, smooth-walled, constricted at septa. Asci 23–31 × 3.5–7 μm (x̄ = 27.5 × 5.5 μm, n = 30), unitunicate, 8-spored, clavate, apically truncates, with a J- apical ring. Ascospore 3.5–5 × 1–1.5 μm (x̄ = 4.2 × 1.3 μm, n = 30), overlapping, allantoid, subhyaline, smooth, aseptate, with 1–2 small guttules. Asexual morph: undetermined.</p><fig id="F5" position="float" orientation="portrait"><object-id xmlns:xlink="http://www.w3.org/1999/xlink" content-type="doi" xlink:type="simple">10.3897/mycokeys.114.145312.figure5</object-id><object-id xmlns:xlink="http://www.w3.org/1999/xlink" content-type="zenodo_dep_id" xlink:type="simple">14955455</object-id><object-id xmlns:xlink="http://www.w3.org/1999/xlink" content-type="arpha" xlink:type="simple">F3318A22-A412-5086-8E61-FEB4F047A18B</object-id><label>Figure 5.</label><caption><p><italic><tp:taxon-name><tp:taxon-name-part taxon-name-part-type="genus" reg="Peroneutypa">Peroneutypa</tp:taxon-name-part><tp:taxon-name-part taxon-name-part-type="species" reg="zhujiashanesis">zhujiashanesis</tp:taxon-name-part></tp:taxon-name></italic> (Holotype GZAAS24-0023) <bold>a, b</bold> stromata on dead branch <bold>c</bold> transverse section of ascomata <bold>d, e</bold> vertical section of ascomata <bold>f</bold> ostioles <bold>g</bold> peridium <bold>h</bold> paraphyses <bold>i–k</bold> asci <bold>l, m</bold> ascospores <bold>n</bold> germinating ascospore <bold>o</bold> culture on <abbrev xmlns:xlink="http://www.w3.org/1999/xlink" xlink:title="potato dextrose agar" id="ABBRID0EI1AK" xlink:type="simple">PDA</abbrev>. Scale bars: 1 mm (<bold>a–d</bold>); 100 μm (<bold>e–f</bold>); 5 μm (<bold>i–o</bold>).</p></caption><graphic xmlns:xlink="http://www.w3.org/1999/xlink" xlink:href="mycokeys-114-213-g005.jpg" position="float" orientation="portrait" xlink:type="simple" id="oo_1270894.jpg"><uri content-type="original_file" xlink:type="simple">https://binary.pensoft.net/fig/1270894</uri></graphic></fig></tp:treatment-sec><tp:treatment-sec sec-type="description" id="SECID0EX1AK"><title>Culture characteristics.</title><p>Colonies grow fast on <abbrev xmlns:xlink="http://www.w3.org/1999/xlink" xlink:title="potato dextrose agar" id="ABBRID0E41AK" xlink:type="simple">PDA</abbrev>, reach 60 mm in 1 week at 28 °C, effuse towards the edge, from above at first white, becoming dirty white at the edge after 2 weeks, from below black at center, the rest white.</p></tp:treatment-sec><tp:treatment-sec sec-type="material" id="SECID0EB2AK"><title>Additional specimens examined.</title><p>China • Guizhou Province, Anlong county, Xianheping National Forest Park (<named-content xmlns:xlink="http://www.w3.org/1999/xlink" content-type="dwc:verbatimCoordinates" xlink:type="simple"><named-content content-type="geo-json" specific-use="{&#34;type&#34;:&#34;Point&#34;,&#34;coordinates&#34;:[105.607222,24.977500]}" id="NCID0EK2AK" xlink:type="simple">105°36'26"E, 24°58'39"N</named-content></named-content>) altitude: 1298 m, on branches of an unidentified plant, 30 May 2022; Xin Y Mao &amp; Y.Q. Kang, XHP01 (Paratype GZAAS24-0024; <named-content xmlns:xlink="http://www.w3.org/1999/xlink" content-type="dwc:institutional_code" xlink:title="Cryptogams Herbarium of the Kunming Institute of Botany, the Chinese Academy of Sciences" xlink:href="http://grbio.org/institution/kunming-institute-botany-chinese-academy-sciences" xlink:type="simple">KUN-HKAS</named-content>-133158; ex-paratype GZCC 24-0199). GenBank accession numbers (<abbrev xmlns:xlink="http://www.w3.org/1999/xlink" xlink:title="internal transcribed spacer" id="ABBRID0EU2AK" xlink:type="simple">ITS</abbrev>: <ext-link xmlns:xlink="http://www.w3.org/1999/xlink" ext-link-type="gen" xlink:href="PP852362" xlink:type="simple">PP852362</ext-link>; <italic><abbrev xmlns:xlink="http://www.w3.org/1999/xlink" xlink:title="β-tubulin" id="ABBRID0E52AK" xlink:type="simple">tub2</abbrev></italic>: <ext-link xmlns:xlink="http://www.w3.org/1999/xlink" ext-link-type="gen" xlink:href="PQ301422" xlink:type="simple">PQ301422</ext-link>).</p></tp:treatment-sec><tp:treatment-sec sec-type="notes" id="SECID0EH3AK"><title>Notes.</title><p>Phylogenetically, <italic><tp:taxon-name><tp:taxon-name-part taxon-name-part-type="genus" reg="Peroneutypa">Peroneutypa</tp:taxon-name-part><tp:taxon-name-part taxon-name-part-type="species" reg="zhujiashanesis">zhujiashanesis</tp:taxon-name-part></tp:taxon-name></italic> is closely related to <italic><tp:taxon-name><tp:taxon-name-part taxon-name-part-type="genus" reg="Peroneutypa">P.</tp:taxon-name-part><tp:taxon-name-part taxon-name-part-type="species" reg="leucaenae">leucaenae</tp:taxon-name-part></tp:taxon-name></italic>. Morphologically, it also shares similarities with <italic><tp:taxon-name><tp:taxon-name-part taxon-name-part-type="genus" reg="Peroneutypa">P.</tp:taxon-name-part><tp:taxon-name-part taxon-name-part-type="species" reg="leucaenae">leucaenae</tp:taxon-name-part></tp:taxon-name></italic> in terms of ascomata size and the shape and size of paraphyses. However, <italic><tp:taxon-name><tp:taxon-name-part taxon-name-part-type="genus" reg="Peroneutypa">P.</tp:taxon-name-part><tp:taxon-name-part taxon-name-part-type="species" reg="zhujiashanesis">zhujiashanesis</tp:taxon-name-part></tp:taxon-name></italic> can be distinguished from <italic><tp:taxon-name><tp:taxon-name-part taxon-name-part-type="genus" reg="Peroneutypa">P.</tp:taxon-name-part><tp:taxon-name-part taxon-name-part-type="species" reg="leucaenae">leucaenae</tp:taxon-name-part></tp:taxon-name></italic> by its smaller asci (23–31 × 3.5–7 μm vs. 30–37 × 3.8–4.5 μm) and longer ascospores (3.5–5 μm vs. 2.9–3.7 μm) (<xref ref-type="bibr" rid="B46">Samarakoon et al. 2022</xref>). Additionally, <italic><tp:taxon-name><tp:taxon-name-part taxon-name-part-type="genus" reg="Peroneutypa">P.</tp:taxon-name-part><tp:taxon-name-part taxon-name-part-type="species" reg="zhujiashanesis">zhujiashanesis</tp:taxon-name-part></tp:taxon-name></italic> has smaller ostiolar necks (50–145 μm) and a J– apical ring, whereas <italic><tp:taxon-name><tp:taxon-name-part taxon-name-part-type="genus" reg="Peroneutypa">P.</tp:taxon-name-part><tp:taxon-name-part taxon-name-part-type="species" reg="leucaenae">leucaenae</tp:taxon-name-part></tp:taxon-name></italic> has longer ostiolar necks (275–350 μm) and an amyloid apical ring.</p><p>Morphologically, <italic><tp:taxon-name><tp:taxon-name-part taxon-name-part-type="genus" reg="Peroneutypa">Peroneutypa</tp:taxon-name-part><tp:taxon-name-part taxon-name-part-type="species" reg="zhujiashanesis">zhujiashanesis</tp:taxon-name-part></tp:taxon-name></italic> is also like <italic><tp:taxon-name><tp:taxon-name-part taxon-name-part-type="genus" reg="Peroneutypa">P.</tp:taxon-name-part><tp:taxon-name-part taxon-name-part-type="species" reg="diminutiasca">diminutiasca</tp:taxon-name-part></tp:taxon-name></italic> in ascospore size and presence of a J– subapical ring. However, <italic><tp:taxon-name><tp:taxon-name-part taxon-name-part-type="genus" reg="Peroneutypa">P.</tp:taxon-name-part><tp:taxon-name-part taxon-name-part-type="species" reg="diminutiasca">diminutiasca</tp:taxon-name-part></tp:taxon-name></italic> differs by having smaller ascomata (147–218 μm in diameter), with longer ostiolar neck (average 193 μm vs 134.6 μm), and possessing 1–10 locules per ascomata (vs 1–3 loculate, mostly single) (<xref ref-type="bibr" rid="B13">Du et al. 2022</xref>).</p><p>Based on these morphological differences (Table <xref ref-type="table" rid="T2">2</xref>) and phylogenetic evidence, we introduce our collection as a new species, <italic><tp:taxon-name><tp:taxon-name-part taxon-name-part-type="genus" reg="Peroneutypa">Peroneutypa</tp:taxon-name-part><tp:taxon-name-part taxon-name-part-type="species" reg="zhujiashanesis">zhujiashanesis</tp:taxon-name-part></tp:taxon-name></italic>.</p></tp:treatment-sec><tp:treatment-sec><!--Section generated to contain objects referenced in tp:taxon-treatment.--><table-wrap id="T2" position="float" orientation="portrait"><label>Table 2.</label><caption><p>Comparison of new taxa with closely related species.</p></caption><table id="TID0ELMEK" rules="all"><tbody><tr><th rowspan="1" colspan="1">Species</th><th rowspan="1" colspan="1">Stromata (mm wide)</th><th rowspan="1" colspan="1">Ascomata (µm)</th><th rowspan="1" colspan="1">Ostiolar canal (µm)</th><th rowspan="1" colspan="1">Peridium (µm)</th><th rowspan="1" colspan="1">Paraphyses (μm)</th><th rowspan="1" colspan="1">Asci (µm)</th><th rowspan="1" colspan="1">Ascospores (µm)</th><th rowspan="1" colspan="1">Country</th><th rowspan="1" colspan="1">Host</th><th rowspan="1" colspan="1">References</th></tr><tr><td rowspan="1" colspan="1">
                      <bold>
                        <italic>
                          <tp:taxon-name><tp:taxon-name-part taxon-name-part-type="genus" reg="Peroneutypa">P.</tp:taxon-name-part><tp:taxon-name-part taxon-name-part-type="species" reg="guizhouensis">guizhouensis</tp:taxon-name-part></tp:taxon-name>
                        </italic>
                      </bold>
                    </td><td rowspan="1" colspan="1">0.5–1.5</td><td rowspan="1" colspan="1">400–720 × 400–600</td><td rowspan="1" colspan="1">300–570 long</td><td rowspan="1" colspan="1">48–56</td><td rowspan="1" colspan="1">3–5.5</td><td rowspan="1" colspan="1">16–33 × 3.6–6.8, J– apical ring, short pedicellate</td><td rowspan="1" colspan="1">2.2–4.7 × 1.1–1.8, strongly curved</td><td rowspan="1" colspan="1">China</td><td rowspan="1" colspan="1">Unknown tree branch</td><td rowspan="1" colspan="1">This Paper</td></tr><tr><td rowspan="1" colspan="1">
                      <bold>
                        <italic>
                          <tp:taxon-name><tp:taxon-name-part taxon-name-part-type="genus" reg="Peroneutypa">P.</tp:taxon-name-part><tp:taxon-name-part taxon-name-part-type="species" reg="wanfenglinensis">wanfenglinensis</tp:taxon-name-part></tp:taxon-name>
                        </italic>
                      </bold>
                    </td><td rowspan="1" colspan="1">1.9–2.5</td><td rowspan="1" colspan="1">330–620 × 280–520</td><td rowspan="1" colspan="1">120–140 long</td><td rowspan="1" colspan="1">20–45</td><td rowspan="1" colspan="1">3.5–6</td><td rowspan="1" colspan="1">20–30.5 × 3–5, J– apical ring, long pedicellate</td><td rowspan="1" colspan="1">3–4.2 × 1–2, slightly curved</td><td rowspan="1" colspan="1">China</td><td rowspan="1" colspan="1">
                      <italic>
                        <tp:taxon-name><tp:taxon-name-part taxon-name-part-type="genus" reg="Betula">Betula</tp:taxon-name-part><tp:taxon-name-part taxon-name-part-type="species" reg="platyphylla">platyphylla</tp:taxon-name-part></tp:taxon-name>
                      </italic>
                    </td><td rowspan="1" colspan="1">This Paper</td></tr><tr><td rowspan="1" colspan="1">
                      <bold>
                        <italic>
                          <tp:taxon-name><tp:taxon-name-part taxon-name-part-type="genus" reg="Peroneutypa">P.</tp:taxon-name-part><tp:taxon-name-part taxon-name-part-type="species" reg="zhujiashanesis">zhujiashanesis</tp:taxon-name-part></tp:taxon-name>
                        </italic>
                      </bold>
                    </td><td rowspan="1" colspan="1">1–2.8</td><td rowspan="1" colspan="1">550–910 × 400–570 µm</td><td rowspan="1" colspan="1">50–145 long</td><td rowspan="1" colspan="1">24–42</td><td rowspan="1" colspan="1">3.5–6</td><td rowspan="1" colspan="1">23–31 × 3.5–7, J– apical ring, long pedicellate</td><td rowspan="1" colspan="1">3.5–5 × 1–1.5, slightly curved</td><td rowspan="1" colspan="1">China</td><td rowspan="1" colspan="1">Unknown tree branch</td><td rowspan="1" colspan="1">This Paper</td></tr><tr><td rowspan="1" colspan="1">
                      <bold>
                        <italic>
                          <tp:taxon-name><tp:taxon-name-part taxon-name-part-type="genus" reg="Peroneutypa">P.</tp:taxon-name-part><tp:taxon-name-part taxon-name-part-type="species" reg="indica">indica</tp:taxon-name-part></tp:taxon-name>
                        </italic>
                      </bold>
                    </td><td rowspan="1" colspan="1">N/A</td><td rowspan="1" colspan="1">375 × 202</td><td rowspan="1" colspan="1">100–350 long,</td><td rowspan="1" colspan="1">15–35</td><td rowspan="1" colspan="1">1–2</td><td rowspan="1" colspan="1">42 × 3.5, short pedicellate, J– apical ring</td><td rowspan="1" colspan="1">5.5 × 1.3, slightly curved</td><td rowspan="1" colspan="1">India</td><td rowspan="1" colspan="1">
                      <italic>
                        <tp:taxon-name><tp:taxon-name-part taxon-name-part-type="genus" reg="Suaeda">Suaeda</tp:taxon-name-part><tp:taxon-name-part taxon-name-part-type="species" reg="monoica">monoica</tp:taxon-name-part></tp:taxon-name>
                      </italic>
                    </td><td rowspan="1" colspan="1">
                      <xref ref-type="bibr" rid="B8">Dayarathne et al. 2020</xref>
                    </td></tr><tr><td rowspan="1" colspan="1">
                      <bold>
                        <italic>
                          <tp:taxon-name><tp:taxon-name-part taxon-name-part-type="genus" reg="Peroneutypa">P.</tp:taxon-name-part><tp:taxon-name-part taxon-name-part-type="species" reg="curvispora">curvispora</tp:taxon-name-part></tp:taxon-name>
                        </italic>
                      </bold>
                    </td><td rowspan="1" colspan="1">0.6–3</td><td rowspan="1" colspan="1">300–700</td><td rowspan="1" colspan="1">400–800 long</td><td rowspan="1" colspan="1">N/A</td><td rowspan="1" colspan="1">Absent</td><td rowspan="1" colspan="1">9–16.5 × 4–6, long pedicellate</td><td rowspan="1" colspan="1">3–5 × 1–2, strongly curved</td><td rowspan="1" colspan="1">Brazil</td><td rowspan="1" colspan="1">Unidentified plant</td><td rowspan="1" colspan="1">
                      <xref ref-type="bibr" rid="B9">de Almeida et al. (2016)</xref>
                    </td></tr><tr><td rowspan="1" colspan="1">
                      <bold>
                        <italic>
                          <tp:taxon-name><tp:taxon-name-part taxon-name-part-type="genus" reg="Peroneutypa">P.</tp:taxon-name-part><tp:taxon-name-part taxon-name-part-type="species" reg="diminutiasca">diminutiasca</tp:taxon-name-part></tp:taxon-name>
                        </italic>
                      </bold>
                    </td><td rowspan="1" colspan="1">1.2–1.4</td><td rowspan="1" colspan="1">75–220 × 99–340</td><td rowspan="1" colspan="1">193 × 48</td><td rowspan="1" colspan="1">15–32</td><td rowspan="1" colspan="1">4–7</td><td rowspan="1" colspan="1">12–33 × 2.8–5, J− apical ring, long pedicellate,</td><td rowspan="1" colspan="1">4.2 × 1.7 µm, slight to moderately curved</td><td rowspan="1" colspan="1">China, Thailand</td><td rowspan="1" colspan="1">Unidentified wood</td><td rowspan="1" colspan="1"><xref ref-type="bibr" rid="B52">Shang et al. 2018</xref>; <xref ref-type="bibr" rid="B13">Du et al. 2022</xref></td></tr><tr><td rowspan="1" colspan="1">
                      <bold>
                        <italic>
                          <tp:taxon-name><tp:taxon-name-part taxon-name-part-type="genus" reg="Peroneutypa">P.</tp:taxon-name-part><tp:taxon-name-part taxon-name-part-type="species" reg="hainanensis">hainanensis</tp:taxon-name-part></tp:taxon-name>
                        </italic>
                      </bold>
                    </td><td rowspan="1" colspan="1">0.4–0.7</td><td rowspan="1" colspan="1">350–600 × 130–300</td><td rowspan="1" colspan="1">105–420 × 80–120</td><td rowspan="1" colspan="1">45–65</td><td rowspan="1" colspan="1">N/A</td><td rowspan="1" colspan="1">28.5–40 × 3.5–6.5, J− apical ring</td><td rowspan="1" colspan="1">5.0–7.3 × 1–2, strongly curved</td><td rowspan="1" colspan="1">China</td><td rowspan="1" colspan="1">Unidentified plant</td><td rowspan="1" colspan="1">
                      <xref ref-type="bibr" rid="B27">Li et al. 2023</xref>
                    </td></tr><tr><td rowspan="1" colspan="1">
                      <bold>
                        <italic>
                          <tp:taxon-name><tp:taxon-name-part taxon-name-part-type="genus" reg="Peroneutypa">P.</tp:taxon-name-part><tp:taxon-name-part taxon-name-part-type="species" reg="kochiana">kochiana</tp:taxon-name-part></tp:taxon-name>
                        </italic>
                      </bold>
                    </td><td rowspan="1" colspan="1">N/A</td><td rowspan="1" colspan="1">150</td><td rowspan="1" colspan="1">Neck not prominent</td><td rowspan="1" colspan="1">N/A</td><td rowspan="1" colspan="1">N/A</td><td rowspan="1" colspan="1">18–28 long, J+ apical ring</td><td rowspan="1" colspan="1">4.5–6 × 1.5–2 slightly curved</td><td rowspan="1" colspan="1">Russia, Spain</td><td rowspan="1" colspan="1">
                      <italic>
                        <tp:taxon-name><tp:taxon-name-part taxon-name-part-type="genus" reg="Atriplex">Atriplex</tp:taxon-name-part><tp:taxon-name-part taxon-name-part-type="species" reg="halimus">halimus</tp:taxon-name-part></tp:taxon-name>
                      </italic>
                    </td><td rowspan="1" colspan="1"><xref ref-type="bibr" rid="B1">Acero et al. 2004</xref>; <xref ref-type="bibr" rid="B4">Carmarán et al. 2006</xref></td></tr><tr><td rowspan="1" colspan="1">
                      <bold>
                        <italic>
                          <tp:taxon-name><tp:taxon-name-part taxon-name-part-type="genus" reg="Peroneutypa">P.</tp:taxon-name-part><tp:taxon-name-part taxon-name-part-type="species" reg="leucaenae">leucaenae</tp:taxon-name-part></tp:taxon-name>
                        </italic>
                      </bold>
                    </td><td rowspan="1" colspan="1">N/A</td><td rowspan="1" colspan="1">655 × 525</td><td rowspan="1" colspan="1">275–350 long</td><td rowspan="1" colspan="1">22–43</td><td rowspan="1" colspan="1">3.2–7 wide, septate</td><td rowspan="1" colspan="1">33 × 4.2, J+ apical ring, long pedicellate</td><td rowspan="1" colspan="1">2.9–3.7 × 0.9–1.3 slightly curved</td><td rowspan="1" colspan="1">Thailand</td><td rowspan="1" colspan="1">
                      <italic>
                        <tp:taxon-name><tp:taxon-name-part taxon-name-part-type="genus" reg="Leucaena">Leucaena</tp:taxon-name-part><tp:taxon-name-part taxon-name-part-type="species" reg="leucocephala">leucocephala</tp:taxon-name-part></tp:taxon-name>
                      </italic>
                    </td><td rowspan="1" colspan="1">
                      <xref ref-type="bibr" rid="B46">Samarakoon et al. 2022</xref>
                    </td></tr><tr><td rowspan="1" colspan="1">
                      <bold>
                        <italic>
                          <tp:taxon-name><tp:taxon-name-part taxon-name-part-type="genus" reg="Peroneutypa">P.</tp:taxon-name-part><tp:taxon-name-part taxon-name-part-type="species" reg="qianensis">qianensis</tp:taxon-name-part></tp:taxon-name>
                        </italic>
                      </bold>
                    </td><td rowspan="1" colspan="1">1.5–2</td><td rowspan="1" colspan="1">320–540 × 175–290</td><td rowspan="1" colspan="1">105–420 × 80–120</td><td rowspan="1" colspan="1">45–65</td><td rowspan="1" colspan="1">N/A</td><td rowspan="1" colspan="1">16.5–20.5 × 4–6, J− apical ring</td><td rowspan="1" colspan="1">4.5–6.3 × 1.5–0.3, slightly curved</td><td rowspan="1" colspan="1">China</td><td rowspan="1" colspan="1">Unidentified plant</td><td rowspan="1" colspan="1">
                      <xref ref-type="bibr" rid="B27">Li et al. 2023</xref>
                    </td></tr></tbody></table></table-wrap></tp:treatment-sec><ref-list><ref id="B46"><mixed-citation xmlns:xlink="http://www.w3.org/1999/xlink" xlink:type="simple"><person-group><name name-style="western"><surname>Samarakoon</surname><given-names>MC</given-names></name><name name-style="western"><surname>Hyde</surname><given-names>KD</given-names></name><name name-style="western"><surname>Maharachchikumbura</surname><given-names>SS</given-names></name><name name-style="western"><surname>Stadler</surname><given-names>M</given-names></name><name name-style="western"><surname>Gareth Jones</surname><given-names>EB</given-names></name><name name-style="western"><surname>Promputtha</surname><given-names>I</given-names></name><name name-style="western"><surname>Suwannarach</surname><given-names>N</given-names></name><name name-style="western"><surname>Camporesi</surname><given-names>E</given-names></name><name name-style="western"><surname>Bulgakov</surname><given-names>TS</given-names></name><name name-style="western"><surname>Liu</surname><given-names>JK</given-names></name></person-group> (<year>2022</year>) <article-title>Taxonomy, phylogeny, molecular dating and ancestral state reconstruction of <tp:taxon-name><tp:taxon-name-part taxon-name-part-type="family">Xylariomycetidae</tp:taxon-name-part></tp:taxon-name> (<tp:taxon-name><tp:taxon-name-part taxon-name-part-type="class">Sordariomycetes</tp:taxon-name-part></tp:taxon-name>).</article-title><source>Fungal Diversity</source><volume>112</volume>(<issue>1</issue>): <fpage>1</fpage>–<lpage>88</lpage>. <ext-link xlink:href="10.1007/s13225-021-00495-5" ext-link-type="doi" xlink:type="simple">https://doi.org/10.1007/s13225-021-00495-5</ext-link></mixed-citation></ref><ref id="B13"><mixed-citation xmlns:xlink="http://www.w3.org/1999/xlink" xlink:type="simple"><person-group><name name-style="western"><surname>Du</surname><given-names>TY</given-names></name><name name-style="western"><surname>Karunarathna</surname><given-names>SC</given-names></name><name name-style="western"><surname>Zhang</surname><given-names>X</given-names></name><name name-style="western"><surname>Dai</surname><given-names>DQ</given-names></name><name name-style="western"><surname>Gao</surname><given-names>Y</given-names></name><name name-style="western"><surname>Mapook</surname><given-names>A</given-names></name><name name-style="western"><surname>Tibpromma</surname><given-names>S</given-names></name></person-group> (<year>2022</year>) <article-title>Morphology and multigene phylogeny revealed <italic><tp:taxon-name><tp:taxon-name-part taxon-name-part-type="genus">Peroneutypa</tp:taxon-name-part><tp:taxon-name-part taxon-name-part-type="species">aquilariae</tp:taxon-name-part></tp:taxon-name></italic> sp. nov. (<tp:taxon-name><tp:taxon-name-part taxon-name-part-type="family">Diatrypaceae</tp:taxon-name-part></tp:taxon-name>, <tp:taxon-name><tp:taxon-name-part taxon-name-part-type="order">Xylariales</tp:taxon-name-part></tp:taxon-name>) from <italic><tp:taxon-name><tp:taxon-name-part taxon-name-part-type="genus">Aquilaria</tp:taxon-name-part><tp:taxon-name-part taxon-name-part-type="species">sinensis</tp:taxon-name-part></tp:taxon-name></italic> in Yunnan Province, China.</article-title><source>Studies in <tp:taxon-name><tp:taxon-name-part taxon-name-part-type="kingdom">Fungi</tp:taxon-name-part></tp:taxon-name></source><volume>7</volume>(<issue>1</issue>): <fpage>18</fpage>. <ext-link xlink:href="10.48130/SIF-2022-0018" ext-link-type="doi" xlink:type="simple">https://doi.org/10.48130/SIF-2022-0018</ext-link></mixed-citation></ref><ref id="B8"><mixed-citation xmlns:xlink="http://www.w3.org/1999/xlink" xlink:type="simple"><person-group><name name-style="western"><surname>Dayarathne</surname><given-names>MC</given-names></name><name name-style="western"><surname>Wanasinghe</surname><given-names>DN</given-names></name><name name-style="western"><surname>Devadatha</surname><given-names>B</given-names></name><name name-style="western"><surname>Abeywickrama</surname><given-names>P</given-names></name><name name-style="western"><surname>Jones</surname><given-names>EG</given-names></name><name name-style="western"><surname>Chomnunti</surname><given-names>P</given-names></name><name name-style="western"><surname>Sarma</surname><given-names>VV</given-names></name><name name-style="western"><surname>Hyde</surname><given-names>KD</given-names></name><name name-style="western"><surname>Lumyong</surname><given-names>S</given-names></name><name name-style="western"><surname>McKenzie</surname><given-names>EH</given-names></name></person-group> (<year>2020</year>) <article-title>Modern taxonomic approaches to identifying diatrypaceous fungi from marine habitats, with a novel genus <italic><tp:taxon-name><tp:taxon-name-part taxon-name-part-type="genus">Halocryptovalsa</tp:taxon-name-part></tp:taxon-name></italic> Dayarathne and K.D. Hyde, gen. nov. Cryptogamie.</article-title><source>Mycologie</source><volume>41</volume>(<issue>3</issue>): <fpage>21</fpage>–<lpage>67</lpage>. <ext-link xlink:href="10.5252/cryptogamie-mycologie2020v41a3" ext-link-type="doi" xlink:type="simple">https://doi.org/10.5252/cryptogamie-mycologie2020v41a3</ext-link></mixed-citation></ref><ref id="B9"><mixed-citation xmlns:xlink="http://www.w3.org/1999/xlink" xlink:type="simple"><person-group><name name-style="western"><surname>de Almeida</surname><given-names>DAC</given-names></name><name name-style="western"><surname>Gusmão</surname><given-names>LFP</given-names></name><name name-style="western"><surname>Miller</surname><given-names>AN</given-names></name></person-group> (<year>2016</year>) <article-title>Taxonomy and molecular phylogeny of <tp:taxon-name><tp:taxon-name-part taxon-name-part-type="family">Diatrypaceae</tp:taxon-name-part></tp:taxon-name> (<tp:taxon-name><tp:taxon-name-part taxon-name-part-type="phylum">Ascomycota</tp:taxon-name-part></tp:taxon-name>, <tp:taxon-name><tp:taxon-name-part taxon-name-part-type="order">Xylariales</tp:taxon-name-part></tp:taxon-name>) species from the Brazilian semi-arid region, including four new species.</article-title><source>Mycological Progress</source><volume>15</volume>(<issue>6</issue>): <fpage>1</fpage>–<lpage>27</lpage>. <ext-link xlink:href="10.1007/s11557-016-1194-8" ext-link-type="doi" xlink:type="simple">https://doi.org/10.1007/s11557-016-1194-8</ext-link></mixed-citation></ref><ref id="B52"><mixed-citation xmlns:xlink="http://www.w3.org/1999/xlink" xlink:type="simple"><person-group><name name-style="western"><surname>Shang</surname><given-names>QJ</given-names></name><name name-style="western"><surname>Hyde</surname><given-names>KD</given-names></name><name name-style="western"><surname>Jeewon</surname><given-names>R</given-names></name><name name-style="western"><surname>Khan</surname><given-names>S</given-names></name><name name-style="western"><surname>Promputtha</surname><given-names>I</given-names></name><name name-style="western"><surname>Phillips</surname><given-names>AJL</given-names></name></person-group> (<year>2018</year>) <article-title>Morpho-molecular characterization of <italic><tp:taxon-name><tp:taxon-name-part taxon-name-part-type="genus">Peroneutypa</tp:taxon-name-part></tp:taxon-name></italic> (<tp:taxon-name><tp:taxon-name-part taxon-name-part-type="family">Diatrypaceae</tp:taxon-name-part></tp:taxon-name>, <tp:taxon-name><tp:taxon-name-part taxon-name-part-type="order">Xylariales</tp:taxon-name-part></tp:taxon-name>) with two novel species from Thailand.</article-title><source>Phytotaxa</source><volume>356</volume>(<issue>1</issue>): <fpage>1</fpage>–<lpage>8</lpage>. <ext-link xlink:href="10.11646/phytotaxa.356.1.1" ext-link-type="doi" xlink:type="simple">https://doi.org/10.11646/phytotaxa.356.1.1</ext-link></mixed-citation></ref><ref id="B27"><mixed-citation xmlns:xlink="http://www.w3.org/1999/xlink" xlink:type="simple"><person-group><name name-style="western"><surname>Li</surname><given-names>QR</given-names></name><name name-style="western"><surname>Long</surname><given-names>SH</given-names></name><name name-style="western"><surname>Lin</surname><given-names>Y</given-names></name><name name-style="western"><surname>Wijayawardene</surname><given-names>NN</given-names></name><name name-style="western"><surname>Kang</surname><given-names>JC</given-names></name><name name-style="western"><surname>Kumla</surname><given-names>J</given-names></name></person-group> (<year>2023</year>) Diversity, morphology, and molecular phylogeny of <tp:taxon-name><tp:taxon-name-part taxon-name-part-type="family">Diatrypaceae</tp:taxon-name-part></tp:taxon-name> from southern China. Frontiers in Microbiology 14: 1140190. <ext-link xlink:href="10.3389/fmicb.2023.1140190" ext-link-type="doi" xlink:type="simple">https://doi.org/10.3389/fmicb.2023.1140190</ext-link></mixed-citation></ref><ref id="B1"><mixed-citation xmlns:xlink="http://www.w3.org/1999/xlink" xlink:type="simple"><person-group><name name-style="western"><surname>Acero</surname><given-names>FJ</given-names></name><name name-style="western"><surname>González</surname><given-names>V</given-names></name><name name-style="western"><surname>Sánchez-Ballesteros</surname><given-names>J</given-names></name><name name-style="western"><surname>Rubio</surname><given-names>V</given-names></name><name name-style="western"><surname>Checa</surname><given-names>J</given-names></name><name name-style="western"><surname>Bills</surname><given-names>GF</given-names></name><name name-style="western"><surname>Diederich</surname><given-names>P</given-names></name><name name-style="western"><surname>Rupcic</surname><given-names>Z</given-names></name></person-group> (<year>2004</year>) <article-title>Molecular phylogenetic studies on the <tp:taxon-name><tp:taxon-name-part taxon-name-part-type="family">Diatrypaceae</tp:taxon-name-part></tp:taxon-name> based on rDNA-ITS sequences.</article-title><source>Mycologia</source><volume>96</volume>(<issue>2</issue>): <fpage>249</fpage>–<lpage>259</lpage>. <ext-link xlink:href="10.1080/15572536.2005.11832975" ext-link-type="doi" xlink:type="simple">https://doi.org/10.1080/15572536.2005.11832975</ext-link></mixed-citation></ref><ref id="B4"><mixed-citation xmlns:xlink="http://www.w3.org/1999/xlink" xlink:type="simple"><person-group><name name-style="western"><surname>Carmarán</surname><given-names>CC</given-names></name><name name-style="western"><surname>Romero</surname><given-names>AI</given-names></name><name name-style="western"><surname>Giussani</surname><given-names>LM</given-names></name></person-group> (<year>2006</year>) <article-title>An approach towards a new phylogenetic classification in <tp:taxon-name><tp:taxon-name-part taxon-name-part-type="family">Diatrypaceae</tp:taxon-name-part></tp:taxon-name>.</article-title><source>Fungal Diversity</source><volume>23</volume>: <fpage>67</fpage>–<lpage>87</lpage>. <ext-link xlink:href="10.1111/j.1439-0507.2006.01312.x" ext-link-type="doi" xlink:type="simple">https://doi.org/10.1111/j.1439-0507.2006.01312.x</ext-link></mixed-citation></ref></ref-list></tp:taxon-treatment>
